# Supplementary material for: Genome-wide survey of two-component signal transduction systems in the plant growth-promoting bacterium Azospirillum
Source: BMC Genomics. 2015 Oct 22;16:833. doi: 10.1186/s12864-015-1962-x (PMC4618731; doi:10.1186/s12864-015-1962-x)
Supplement: Additional file 1: Table S1. — Complete list of genomes surveyed during this study. (XLSX 153 kb) [file 12864_2015_1962_MOESM1_ESM.xlsx]

## Sheet: Feuil1
Phylum		Order	Strain	Genome size (pb)	Classic HK	Hybrid HK	Total HK	CheA	RR	Hpt	HisKA	Total TCS	Accession number(s)
PGPR	Actinobacteria	Actinomycetales	Microbacterium testaceum StLB037	3980000	36	0	36	0	32	-	-	68	NC_015125.1
			Rhodococcus erythropolis PR4	6895540	40	0	40	0	43	-	2	85	NC_012490.1, NC_007486.1, NC_007487.1, NC_007491.1
			Streptomyces hygroscopicus subsp. Jinggangensis 5008	10383684	88	2	90	0	78	-	1	169	NC_017765.1, NC_017766.1, NC_016972.1
	Firmicutes	Bacillales	Bacillus amyloliquefaciens FZB42	3918589	36	0	36	1	36	-	-	73	NC_009725.1
			Bacillus subtilis BSn5	4093599	33	1	34	1	34	-	-	69	NC_014976.1
			Brevibacillus brevis NBRC 100595	6296436	82	7	89	1	83	-		173	NC_012491.1
			Paenibacillus mucilaginosus KNP414	8663821	130	16	146	1	131	2	-	280	NC_015690.1
			Paenibacillus polymyxa SC2	6241931	63	8	71	1	72	-	1	145	NC_014622.1, NC_014628.1
	α-proteobacteria	Rhodospirillales	Azospirillum brasilense CBG497	6473208	60	50	110	4	111	1	1	227	AzospirilluScope project in Mage database
			Azospirillum brasilense Sp245	7530241	74	55	129	4	124	2	-	259	NC_016594.1, NC_016618.1, NC_016595.1, NC_016596.1, NC_016619.1, NC_016597.1, NC_016617.1
			Azospirillum lipoferum 4B	6846400	69	49	118	5	121	-	-	244	NC_016585.1, NC_016586.1, NC_016623.1, NC_016587.1, NC_016624.1, NC_016588.1, NC_016622.1
			Azospirillum sp. B510	7338142	75	47	122	6	132	-	-	260	NC_013854.1, NC_013855.1, NC_013856.1, NC_013857.1, NC_013858.1, NC_013859.1, NC_013860.1
			Gluconacetobacter diazotrophicus PAl 5	3944163	18	2	20	2	29	-	1	52	NC_011367.1, NC_011365.1, NC_010125.1, NC_010124.1, NC_010123.1
		Rhizobiales	Methylobacterium extorquens AM1	6772782	47	26	73	2	87	1	3	166	NC_012811.1, NC_012807.1, NC_012809.1, NC_012810.1, NC_012808.1
			Methylobacterium populi BJ001	5800441	59	40	99	2	82	2	2	187	NC_010725.1, NC_010727.1, NC_010721.1
	β-proteobacteria	Rhodocyclales	Azoarcus sp. BH72	4376040	47	12	59	4	71	-	-	134	NC_008702.1
		Burkholderiales	Burkholderia ambifaria AMMD	7570000	23	11	34	1	38	-	-	73	NC_008390.1, NC_008391.1, NC_008392.1, NC_008385.1
			Burkholderia phytofirmans PsJN	8213500	51	22	73	2	88	1	1	165	NC_010681, NC_010679, NC_010676
			Burkholderia thailandensis E264	6723972	36	7	43	3	59	-	-	105	NC_007651.1, NC_007650.1, NZ_CM000438.1, NZ_CM000439.1
			Burkholderia vietnamiensis G4	8391800	45	16	61	2	69	-	-	132	NC_009256.1, NC_009255.1, NC_009254.1, NC_009230.1, NC_009227.1, NC_009229.1, NC_009228.1, NC_009226.1
			Herbaspirillum seropedicae SmR1	5513887	46	13	59	6	84	-	2	151	NC_014323.1
		Sphingomonadales	Variovorax paradoxus S110	6754997	48	11	59	2	70	1	-	132	NC_012791.1, NC_012792.1
	γ-proteobacteria	Enterobacteriales	Enterobacter sp. 638	4676461	24	5	29	1	33	-	-	63	NC_009425.1, NC_009436.1
			Klebsiella pneumoniae 342	5641239	27	6	33	0	33	-	-	66	NC_011283.1, NC_011282.1, NC_011281.1
			Pantoea vagans C9-1	4890000	19	5	24	1	29	-	-	54	NC_014562.1, NC_014561.1, NC_014563.1, NC_014258.1
			Rahnella aquatilis HX2	5533124	21	3	24	1	30	-	-	55	NC_017047.1, NC_017060.1, NC_017773.1, NC_017807.1
			Serratia proteamaculans 568	5443009	27	8	35	1	38	-	-	74	NC_009832.1, NC_009829.1
			Serratia sp. AS12	5495900	28	8	36	1	41	-	-	78	CP002774.1
		Pseudomonadales	Azotobacter vinelandii DJ	5365318	27	11	38	1	37	1	-	77	NC_012560.1
			Pseudomonas brassicacearum subsp. brassicacearum NFM421	6843248	54	26	80	5	93	1	1	180	NC_015379.1
			Pseudomonas fluorescens F113	6845832	53	26	79	5	94	1	1	180	NC_016830
			Pseudomonas fluorescens Pf0-1	6438405	53	21	74	3	84	1	1	163	NC_007492.2
			Pseudomonas fluorescens Pf-5	7074893	48	30	78	3	87	1	-	169	NC_004129.6
			Pseudomonas fluorescens SBW25	7147633	52	22	74	5	90	4	-	173	NC_012660.1
			Pseudomonas protegens CHA0	6867980	47	30	77	3	89	1	-	170	NC_021237.1
			Pseudomonas putida W619	5774330	46	17	63	3	73	1	-	140	NC_010501.1
			Pseudomonas sp. UW4	6183388	41	20	61	3	73	1	-	138	NC_019670.1
		Xanthomonadales	Stenotrophomonas maltophilia R551-3	4573969	40	17	57	3	69	-	2	131	NC_011071.1
Phytopathogens	Actinobacteria	Actinomycetales	Clavibacter michiganensis subsp. michiganensis NCPPB 382	3298000	27	0	27	0	29	1	-	57	NC_009479.1, NC_009478.1
			Streptomyces scabiei 87.22	10148695	105	4	109	0	96	-	1	206	NC_013929.1
	α-proteobacteria	Rhizobiales	Agrobacterium sp. H13-3	7273300	37	11	48	2	58	3	1	112	NC_015508.1, NC_015183.1, NC_015184.1
			Agrobacterium fabrum str. C58	5573770	37	11	48	1	57	-	1	107	NC_003062.2, NC_003063.2, NC_003064.2, NC_003065.3
			Agrobacterium vitis S4	6335400	39	15	54	2	54	3	1	114	NC_011989.1, NC_011988.1, NC_011986.1, NC_011991.1, NC_011984.1, NC_011981.1, NC_011982.1
			Candidatus Liberibacter solanacearum CLso-ZC1	1258278	4	1	5	0	6	-	-	11	NC_014774.1
	β-proteobacteria	Sphingomonadales	Acidovorax avenae subsp. avenae ATCC 19860	5482170	45	18	63	2	63	-	-	128	NC_015138.1
			Acidovorax citrulli AAC00-1	5352770	40	15	55	2	55	1	-	113	NC_008752
		Burkholderiales	Burkholderia gladioli BSR3	6720000	30	9	39	1	47	-	2	89	NC_015381, NC_015382, NC_015377, NC_015376, NC_015378, NC_015383
			Burkholderia glumae BGR1	72674 00	34	15	49	3	65	-	1	118	NC_012724, NC_012721, NC_012723, NC_012718, NC_012720, NC_012725
			Ralstonia solanacearum GMI1000	5810922	37	6	43	2	62	2	-	109	NC_003295.1, NC_003296.1
	γ-proteobacteria	Enterobacteriales	Dickeya dadantii 3937	4922802	29	2	31	1	33	-	1	66	NC_014500.1
			Dickeya zeae Ech1591	4813854	26	3	29	1	32	-	1	63	NC_012912.1
			Enterobacter cloacae EcWSU1	4734438	29	5	34	1	37	-	-	72	NC_016514.1, NC_016515.1
			Erwinia amylovora CFBP1430	3805573	17	3	20	2	26	-	1	49	NC_013971.1, NC_013972.1, NC_013973.1
			Erwinia tasmaniensis Et1/99	4067864	18	3	21	1	25	-	1	48	NC_010694.1, NC_010695.1, NC_010696.1, NC_010699.1, NC_010693.1, NC_010697.1
			Pantoea ananatis PA13	4586378	18	5	23	1	27	-	-	51	NC_017554.1, NC_017553.1
			Pectobacterium atrosepticum SCRI1043	5064019	24	3	27	1	29	-	-	57	NC_004547.2
			Pectobacterium carotovorum subsp. carotovorum PC1	4862913	25	3	28	1	32	-	-	61	NC_012917.1
		Pseudomonadales	Pseudomonas syringae pv. tomato str. DC3000	6397126	45	21	66	4	70	1	2	143	NC_004578.1, NC_004633.1, NC_004632.1
			Pseudomonas syringae pv. phaseolicola 1448A	5928787	44	21	65	4	70	2	1	142	NC_005773
		Xanthomonadales	Xanthomonas axonopodis pv. citri str. 306	5175554	35	20	55	4	62	2	1	124	NC_003919.1, NC_003921.3, NC_003922.1
			Xanthomonas campestris pv. campestris str. B100	5079002	32	19	51	4	56	2	-	113	NC_010688.1
			Xanthomonas oryzae pv. oryzae MAFF 311018	4940217	27	12	39	4	56	-	2	101	NC_007705.1
			Xylella fastidiosa M12	2475130	9	3	12	1	20	1	-	34	NC_010513.1
			Xylella fastidiosa Temecula1	2519802	9	4	13	1	20		1	35	NC_004556, NC_004554
Symbionts	Actinobacteria	Actinomycetales	Frankia alni ACN14a	7497934	44	7	51	0	54	-	-	105	NC_008278.1
			Frankia sp. CcI3	5433628	28	4	32	0	34	-	3	69	NC_007777.1
			Frankia sp. EAN1pec	8982042	62	6	68	0	66	-	3	137	NC_009921.1
			Frankia sp. EuI1c	8815781	72	5	77	0	82	-	1	160	NC_014666.1
			Micromonospora aurantiaca ATCC27029	7025559	49	4	53	0	45	-	1	99	NC_014391.1
	Cyanobacteria	Nostocales	Nostoc sp. PCC 7120	7211789	78	52	130	3	82	-	2	217	NC_003272.1, NC_003276.1, NC_003240.1, NC_003273.1, NC_003270.1, NC_003267.1, NC_003241.1
			Nostoc azollae 0708	5464270	27	15	42	2	47	1-	1	92	NC_014248.1, NC_014249.1, NC_014250.1
			Nostoc punctiforme PCC 73102	9221081	88	66	154	5	100	5	1	265	NC_010628.1, NC_010631.1, NC_010632.1, NC_010630.1, NC_010633.1, NC_010629.1
	α-proteobacteria	Rhizobiales	Azorhizobium caulinodans ORS 571	5369772	37	7	44	1	61	1	-	107	NC_009937.1
			Bradyrhizobium japonicum USDA 110	9105828	54	32	86	3	100	3	5	197	NC_004463.1
			Bradyrhizobium sp. BTAi1	8264687	50	31	81	5	86	4	7	183	NC_009485.1, NC_009475.1
			Bradyrhizobium sp. ORS 278	7456587	41	31	72	1	74	4	5	156	NC_009445.1
			Ensifer medicae WSM419	5246625	20	5	25	2	47	1	3	78	NC_009636.1, NC_009620.1, NC_009621.1, NC_009622.1
			Mesorhizobium ciceri biovar biserrulae WSM1271	6690028	41	29	70	1	74	2	1	148	NC_014923.1, NC_014918.1
			Mesorhizobium loti MAFF303099	7244386	47	12	59	1	61	2	2	125	NC_002678.2, NC_002679.1, NC_002682.1
			Methylobacterium nodulans ORS 2060	8755806	48	29	77	3	84	2	1	167	NC_011894.1, NC_011892.1, NC_011887.1, NC_011893.1, NC_011895.1, NC_011888.1, NC_011889.1, NC_011890.1
			Methylobacterium sp. 4-46	7737025	52	46	98	3	88	2	2	193	NC_010511.1, NC_010373.1, NC_010374.1
			Rhizobium etli CFN 42	6530258	43	12	55	2	69	1	2	129	NC_007761.1, NC_007762.1, NC_007763.1, NC_007764.1, NC_007765.1, NC_007766.1, NC_004041.2
			Rhizobium leguminosarum bv. trifolii WSM1325	7418122	57	16	73	2	82	1	2	160	NC_012858, NC_012854, NC_012853, NC_012852, NC_012850, NC_012848
			Rhizobium leguminosarum bv. viciae 3841	7751309	43	15	58	2	73	2	2	137	NC_008384, NC_008383, NC_008382, NC_008381, NC_008380, NC_008379, NC_008378
			Rhizobium tropici CIAT899	6686337	44	4	48	1	61	1	1	112	NC_020062.1, NC_020059.1
			Sinorhizobium fredii NGR234	6891900	33	8	41	2	31	1	2	77	NC_012587.1, NC_000914.2,NC_012586.1
			Sinorhizobium meliloti 1021	6691694	36	7	43	2	64	3	2	114	NC_003047.1, NC_003037.1, NC_003078.1
	β-proteobacteria	Burkholderiales	Burkholderia phymatum STM815	8676562	29	25	54	1	55	2	-	112	NC_010622.1, NC_010623.1, NC_010625.1, NC_010627.1
			Cupriavidus taiwanensis LMG 19424	6476523	40	12	52	3	90	1	-	118	NC_010528.1, NC_010530.1, NC_010529.1
Models	Firmicutes	Bacilllales	Bacillus subtilis subsp. subtilis str. 168	4215606	34	1	35	1	35	-	-	71	NC_000964.3
	α-proteobacteria	Rhodospirillales	Magnetospirillum magneticum AMB-1	4967148	82	32	114	2	112	1	1	230	NC_007626.1
			Magnetospirillum gryphiswaldense MSR-1 v2	4365796	68	29	97	4	99	3	2	205	NC_009353.1
			Rhodospirillum centenum SW	4355543	40	14	54	3	54	2	2	115	NC_011420.2
			Rhodospirillum photometricum DSM 122	3876289	42	15	57	3	58	2	-	120	NC_017059.1
			Rhodospirillum rubrum ATCC 11170	4352825	39	14	53	3	55	4	-	115	NC_007643.1, NC_007641.1
	γ-proteobacteria	Enterobacteriales	Escherichia coli str. K-12 substr. DH10B	4686137	26	4	30	0	33	-	-	63	NC_010473.1
	δ-proteobacteria	Myxococcales	Myxococcus xanthus DK 1622	9139763	95	37	132	8	141	-	5	286	NC_008095.1
