# Supplementary material for: Genome-wide survey of two-component signal transduction systems in the plant growth-promoting bacterium Azospirillum
Source: BMC Genomics. 2015 Oct 22;16:833. doi: 10.1186/s12864-015-1962-x (PMC4618731; doi:10.1186/s12864-015-1962-x)
Supplement: Additional file 3: Table S2. — Domain architecture, genetic organization and subcellular localization of A. lipoferum 4B TCS components. (XLSX 40 kb) [file 12864_2015_1962_MOESM3_ESM.xlsx]

## Sheet: Alipo 4B
Label*	TCS type	Type	Tm#	Domain architecture	Genetic organization	Azospirillum sp. B510	A. brasilense Sp245	A. brasilense CBG497	Gene
AZOLI_0003	RR	PleD	0	REC-GGDEF	Complex	AZOBR_p120124: Abrasilense Sp245
AZOLI_0004	HK	Classic	2	HAMP-HisKA-HATPase	Complex	AZL_026610	AZOBR_10111	AZCBG_40001
AZOLI_0005	RR	OmpR	0	REC-Trans_reg_C	Complex	AZL_026620	AZOBR_10112	AZCBG_40002
AZOLI_0055	RR	OmpR	0	REC-Trans_reg_C	Orphan	AZL_026340	AZOBR_10420	AZCBG_80050
AZOLI_0081	HK	Classic	1	PAS-HisKA-HATPase	Orphan	AZL_026150	-	-
AZOLI_0085	HK	Hybrid	1	Cache-Cache-HAMP-PAS-HisKA-HATPase-REC	Paired	AZL_026110	-	-
AZOLI_0086	RR	OmpR	0	REC-Trans_reg_C	Paired	AZL_026100	-	-
AZOLI_0111	RR	CheY	0	REC	Paired	AZL_025970	-	-
AZOLI_0112	RR	RpfG	0	REC-HD-GYP	Paired	AZL_025960	AZOBR_10185	AZCBG_40071
AZOLI_0150	HK	Classic	8	7TMR-DISMED2-7TMR-DISM_7TM-HisKA-HATPase	Orphan	AZL_002720	-	-
AZOLI_0152	HK	Classic	9	7TMR-DISMED2-7TMR-DISM_7TM-HisKA-HATPase	Orphan	AZL_002730	-	-
AZOLI_0195	RR	RsbU	0	REC-SpoIIE	Orphan	-	AZOBR_180171	AZCBG_490076
AZOLI_0265	RR	PleD	0	REC-GGDEF	Orphan	AZL_004120	-	-
AZOLI_0298	RR	CheY	0	REC	Orphan	AZL_004370	AZOBR_180191	AZCBG_490087
AZOLI_0326	RR	OmpR	0	REC-Trans_reg_C	Orphan	AZL_004580	AZOBR_p440095	AZCBG_p490032
AZOLI_0490	HK	Classic	0	PAS-PAS-PAS-HisKA-HATPase	Orphan	AZL_006130	AZOBR_150227	AZCBG_420140
AZOLI_0534	HK	Hybrid	0	REC-REC-HisKA-HATPase-Hpt	Orphan	AZL_006460	AZOBR_70100	AZCBG_230111
AZOLI_0539	RR	CheY	0	REC	Orphan	AZL_006510	-	-
AZOLI_0557	HK	Hybrid	0	PAS-HisKA-HATPase-REC	Orphan	AZL_006670	-	-
AZOLI_0572	HK	Hybrid	0	REC-REC-HisKA-HATPase-Hpt	Paired	AZL_006800	-	-
AZOLI_0573	HK	Classic	2	HAMP-PAS-HisKA-HATPase	Paired	AZL_006810	AZOBR_200219	AZCBG_10049
AZOLI_0575	HK	Classic	0	HisKA_MA-HATPase	Paired	-	AZOBR_200217	AZCBG_10047
AZOLI_0576	RR	RsbU	0	REC-SpoIIE	Paired	AZL_006840	AZOBR_200216	AZCBG_10046
AZOLI_0592	RR	CheY	0	REC	Orphan	AZL_006930	-	-
AZOLI_0595	HK	Classic	0	PAS-HisKA-HATPase	Paired	AZL_006950	-	-
AZOLI_0596	HK	Hybrid	0	HisKA-HATPase-REC	Paired	-	AZOBR_180146	AZCBG_490057
AZOLI_0597	HK	Classic	3	CHASE-PAS-HisKA-HATPase	Orphan	AZL_006970	AZOBR_180145	AZCBG_490056
AZOLI_0639	HK	Classic	3	HAMP-HisKA-HATPase_c	Orphan	AZL_007350	AZOBR_70063	AZCBG_230077
AZOLI_0665	RR	CheY	0	REC	Orphan	AZL_007580	-	-
AZOLI_0702	RR	CheY	0	REC	Orphan	AZL_008920	-	-
AZOLI_0706	HK	Classic	3	Cache-PAS-HisKA-HATPase	Orphan	AZL_008960	AZOBR_200168	AZCBG_10002
AZOLI_0782	HK	Classic	1	HisKA-HATPase	Complex	AZL_009420	AZOBR_140145	AZCBG_350125
AZOLI_0783	RR	NarL	0	REC-HTH	Complex	AZL_009430	AZOBR_140144	AZCBG_350124
AZOLI_0784	HK	Classic	3	PAS-HisKA-HATPase	Complex	AZL_009440	-	AZCBG_350123
AZOLI_0973	HK	Classic	0	PAS-PAS-PAS-PAS-HisKA-HATPase	Complex	83309922: Magnetospirillum magneticum AMB-1	83309922: Magnetospirillum_magneticum_AMB-1	83309922: Magnetospirillum_magneticum_AMB-1
AZOLI_0974	HK	Classic	4	CHASE-HisKA-HATPase	Complex	46202312: Magnetospirillum magnetotacticum MS-1	46202312: Magnetospirillum_magnetotacticum_MS-1	46202312: Magnetospirillum_magnetotacticum_MS-1
AZOLI_0975	RR	CheY	0	REC	Complex	144898714: Magnetospirillum gryphiswaldense MSR-1	144898714: Magnetospirillum_gryphiswaldense_MSR-1	144898714: Magnetospirillum_gryphiswaldense_MSR-1
AZOLI_0976	RR	PleD	0	REC-PAS-GGDEF	Complex	71278350: Colwellia psychrerythraea 34H	71278350: Colwellia_psychrerythraea_34H	71278350: Colwellia_psychrerythraea_34H
AZOLI_0977	RR	CheY	0	REC	Complex	23012559: Magnetospirillum magnetotacticum MS-1	23012559: Magnetospirillum_magnetotacticum_MS-1	23012559: Magnetospirillum_magnetotacticum_MS-1
AZOLI_0978	RR	CheY	0	REC	Complex	AZL_010770	AZOBR_90006	AZCBG_270006
AZOLI_0984	RR	OmpR	0	REC-Trans_reg_C	Orphan	AZL_010820	AZOBR_150105	AZCBG_420030
AZOLI_0986	HK	Classic	2	HAMP-HisKA-HATPase	Orphan	AZL_010830	AZOBR_150104	AZCBG_420029
AZOLI_0992	HK	Hybrid	2	PAS-PAS-HisKA-HATPase-REC	Paired	-	AZOBR_100358	AZCBG_320034
AZOLI_0993	RR	CheY	0	REC	Paired	AZL_018020	AZOBR_100360	AZCBG_320035
AZOLI_1030	RR	CheY	0	REC	Orphan	AZL_017680	AZOBR_p150042	AZCBG_p150029
AZOLI_1138	HK	Classic	3	PAS-HisKA-HATPase	Paired	AZL_014240	AZOBR_p110076	AZCBG_p160257
AZOLI_1139	RR	CheY	0	REC	Paired	AZL_014250	AZOBR_p110075	AZCBG_p160256
AZOLI_1218	HK	Classic	2	HAMP-HisKA-HATPase	Paired	AZL_013630	AZOBR_p130198	AZCBG_p160584
AZOLI_1219	RR	OmpR	0	REC-Trans_reg_C	Paired	AZL_013640	AZOBR_p130197	AZCBG_p160583
AZOLI_1320	RR	CheY	0	REC	Orphan	AZL_015290	AZOBR_100152	AZCBG_300025
AZOLI_1342	HK	Classic	0	PAS-HisKA-HATPase	Complex	AZL_015080	AZOBR_p110009	AZCBG_p160194	ntrB
AZOLI_1343	RR	NtrC	0	REC-AAA-HTH	Complex	AZL_015070	AZOBR_p110010	AZCBG_p160195	ntrC
AZOLI_1344	HK	Classic	4	HAMP-PAS-HisKA-HATPase	Complex	AZL_015060	AZOBR_p110011	AZCBG_p160196	ntrX
AZOLI_1345	RR	NtrC	0	REC-AAA-HTH	Complex	AZL_015050	AZOBR_p110013	AZCBG_p160197	ntrY
AZOLI_1364	RR	CheY	0	REC	Orphan	AZL_014870	-	-
AZOLI_1403	RR	NarL	0	REC-HTH_LUXR	Orphan	AZL_017170	AZOBR_140305	AZCBG_370100	flcA
AZOLI_1446	RR	CheY	0	REC	Orphan	AZL_017570	AZOBR_100073	AZCBG_270083
AZOLI_1449	HK	Classic	0	PAS-PAS-PAS-PAS-HisKA_MA-HATPase	Orphan	AZL_017600	-	-
AZOLI_1479	HK	Hybrid	2	HisKA-HATPase-REC	Orphan	AZL_012120	AZOBR_150176	AZCBG_420092
AZOLI_1541	HK	Hybrid	0	HisKA-HATPase-REC	Orphan	AZL_010960	-	-
AZOLI_1551	RR	CheY	0	REC	Orphan	AZL_010880	AZOBR_150092	AZCBG_420016
AZOLI_1609	HK	Classic	0	PAS-PAS-HisKA_MA-HATPase	Paired	AZL_012680	-	-
AZOLI_1610	HK	Hybrid	3	Cache-PAS-HisKA-HATPase-REC	Paired	AZL_012670	AZOBR_10460	AZCBG_100030
AZOLI_1641	RR	OmpR	0	REC-Trans_reg_C	Paired	AZL_016500	AZOBR_140045	AZCBG_350034
AZOLI_1642	HK	Classic	0	HisKA_MA-HATPase	Paired	AZL_016510	AZOBR_140044	AZCBG_350033
AZOLI_1645	HK	Hybrid	0	REC-HisKA-HATPase	Paired	AZL_016540	AZOBR_140040	AZCBG_350030
AZOLI_1646	HK	Classic	2	HisKA_2-HATPase	Paired	AZL_016550	-	-
AZOLI_1660	HK	CheA	0	Hpt-HATPase-CheW	Complex	AZL_016630	-	-
AZOLI_1661	RR	CheY	0	REC	Complex	AZL_016640	-	-
AZOLI_1662	RR	CheB	0	REC-CheB_methylest	Complex	AZL_016650	-	-
AZOLI_1833	RR	PleD	0	REC-REC-GGDEF	Paired	AZL_018680	AZOBR_p130136	AZCBG_p160524
AZOLI_1834	RR	CheY	0	REC	Paired	AZL_018690	AZOBR_p130137	AZCBG_p160525
AZOLI_1900	HK	Hybrid	0	REC-HisKA-HATPase	Orphan	AZL_019470	AZOBR_p130184	AZCBG_p160568
AZOLI_1914	RR	CheY	0	REC	Orphan	AZL_019620	AZOBR_180120	AZCBG_490035
AZOLI_1921	RR	NarL	0	REC-HTH_LuxR	Paired	AZL_019680	AZOBR_180128	AZCBG_490043
AZOLI_1922	RR	NarL	0	REC-HTH_LuxR	Paired	AZL_019690	AZOBR_180129	AZCBG_490044
AZOLI_2043	HK	Classic	0	HisKA_MA-HATPase	Orphan	46581335: Desulfovibrio vulgaris str. Hildenborough
AZOLI_2108	RR	PleD	0	REC-GGDEF	Orphan	AZL_020630	AZOBR_p120124	AZCBG_p160373
AZOLI_2254	RR	NarL	0	REC-HTH_LuxR	Orphan	AZL_021900	AZOBR_110027	AZCBG_330026
AZOLI_2256	RR	NarL	0	REC-HTH_LuxR	Orphan	AZL_021910	AZOBR_110026	AZCBG_330024
AZOLI_2297	HK	Hybrid	3	HisKA-HATPase-REC	Orphan	AZL_022400	-	AZCBG_230007
AZOLI_2326	RR	CheY	0	REC	Orphan	AZL_022620	AZOBR_200195	AZCBG_10026
AZOLI_2329	HK	Classic	13	HisKA-HATPase	Orphan	-	AZOBR_200198	AZCBG_10029
AZOLI_2331	HK	Hybrid	0	REC-PAS-HisKA_MA-HATPase	Complex	AZL_022650	-	-
AZOLI_2332	HK	Classic	0	PAS-PAS-PAS-PAS-HisKA-HATPase	Complex	AZL_022660	-	-
AZOLI_2333	RR	CheY	0	REC	Complex	AZL_022670	-	-
AZOLI_2353	RR	CheY	0	REC	Orphan	AZL_022790	-	-
AZOLI_2425	RR	CheY	0	REC	Paired	AZL_023410	AZOBR_200200	AZCBG_10031
AZOLI_2426	HK	CheA	0	Hpt-HisKA-HATPase-CheW	Paired	AZL_023420	-	AZCBG_10032
AZOLI_2431	RR	CheB	0	REC-CheB_methylest	Orphan	AZL_023470	AZOBR_200207	AZCBG_10037
AZOLI_2435	RR	RsbU	0	REC-SpoIIE	Paired	AZL_023510	AZOBR_200211	AZCBG_10041
AZOLI_2436	RR	RsbU	0	REC-SpoIIE	Paired	AZL_023520	AZOBR_200212	AZCBG_10042
AZOLI_2488	HK	Hybrid	3	HAMP-PAS-HisKA-HATPase-REC	Orphan	-	AZOBR_p1170047	AZCBG_p160105
AZOLI_2514	RR	PleD	0	REC-GGDEF	Paired	AZL_024270	AZOBR_40083	AZCBG_160043
AZOLI_2515	HK	Hybrid	1	PAS-HisKA-HATPase-REC-REC-Hpt	Paired	AZL_024280	-	AZCBG_160042
AZOLI_2536	HK	Hybrid	1	HAMP-PAS-PAS-HisKA-HATPase-REC	Orphan	-	AZOBR_10079	AZCBG_30011
AZOLI_2551	HK	Hybrid	5	PAS-HisKA-HATPase-REC-Hpt	Orphan	AZL_024550	AZOBR_40079	AZCBG_160041
AZOLI_2625	HK	Classic	2	HAMP-HisKA-HATPase	Orphan	AZL_025060	AZOBR_40285	AZCBG_190008
AZOLI_2651	HK	Classic	0	CBS-HisKA-HATPase	Orphan	AZL_003790	AZOBR_10216	AZCBG_40096
AZOLI_2655	RR	CheY	0	REC	Orphan	AZL_003750	AZOBR_10222	AZCBG_40101
AZOLI_2681	RR	NarL	0	REC-GerE	Orphan	AZL_003490	-	-
AZOLI_2710	RR	unclassified	0	Hpt-REC	Paired	AZL_003190	AZOBR_40209	AZCBG_160155
AZOLI_2771	HK	Classic	1	HisKA_2-HATPase	Paired	AZOBR_40061: Abrasilense Sp245
AZOLI_2784	HK	Classic	3	HisKA_2-HATPase	Orphan	AZL_002050	AZOBR_40061	AZCBG_160024
AZOLI_2821	RR	CheY	0	REC	Paired	AZL_001690	AZOBR_p1170037	AZCBG_p160095
AZOLI_2822	RR	RpfG	0	REC-HD-GYP	Paired	AZL_001680	AZOBR_10031	AZCBG_20012
AZOLI_2897	HK	Classic	0	cNMP_binding-HisKA-HATPase	Orphan	AZL_000940	-	-
AZOLI_2931	RR	unclassified	0	REC-Hpt	Orphan	AZL_027090	-	-
AZOLI_2933	RR	NtrC	0	REC-AAA-HTH	Orphan	AZL_027110	AZOBR_10231	AZCBG_40111
AZOLI_2936	HK	Hybrid	3	HAMP-PAS-HisKA-HATPase-REC-Hpt	Orphan	AZL_027140	-	AZCBG_30085
AZOLI_2965	HK	Classic	1	Sensor_TM1-Stimuli_sens_1-HAMP-HisKA-HATP	Paired	AZL_000650	AZOBR_p430057	AZCBG_p2210009	chvG
AZOLI_2966	RR	OmpR	0	REC-Trans_reg_C	Paired	AZL_000640	AZOBR_p430058	AZCBG_p2210008	chvI
AZOLI_3004	RR	OmpR	0	REC-Trans_reg_C	Orphan	AZL_000280	AZOBR_10241	AZCBG_50001
AZOLI_3010	HK	Classic	2	PAS-HisKA-HATPase	Paired	AZL_000230	AZOBR_10247	AZCBG_60002	phoR
AZOLI_3109	RR	CheY	0	REC	Paired	AZL_028260	AZOBR_10489	AZCBG_100059	phoB
AZOLI_p10019	HK	Classic	1	PilJ-HisKA-HATPase	Orphan	AZL_a07670	AZOBR_110085	AZCBG_330081
AZOLI_p10036	HK	Hybrid	0	PAS-PAS-PAS-HisKA-HATPase-REC	Orphan	AZL_a02170	AZOBR_p270161	AZCBG_p2200013
AZOLI_p10057	HK	Hybrid	3	HAMP-HisKA-HATPase-REC	Paired	AZL_a00080	-	-
AZOLI_p10058	HK	Hybrid	5	MASE-PAS-HisKA-HATPase-REC-REC	Paired	AZL_a00090	-	-
AZOLI_p10106	RR	CheY	0	REC	Orphan	AZL_a00420	AZOBR_140111	AZCBG_350095
AZOLI_p10177	RR	OmpR	0	REC-Trans_reg_C	Paired	AZL_c03650	-	-
AZOLI_p10178	HK	Classic	9	7TMR-DISMED2-7TMR-DISM_7TM-HisKA-HATPase	Paired	AZL_c03660: Azospirillum sp. B510
AZOLI_p10186	RR	OmpR	0	REC-Trans_reg_C	Paired	AZL_a02310	AZOBR_p110095	AZCBG_p160272
AZOLI_p10187	HK	Classic	3	HisKA_MA-HATPase	Paired	AZL_a02320	AZOBR_p110094	AZCBG_p160271
AZOLI_p10202	RR	CheY	0	REC	Orphan	-	AZOBR_p110047	AZCBG_p160230
AZOLI_p10277	HK	Classic	1	PAS-HisKA_MA-HATPase	Orphan	AZL_a02780	-	-
AZOLI_p10333	RR	CheY	0	REC	Orphan	AZL_a03630	AZOBR_p1170006	AZCBG_p160061
AZOLI_p10572	HK	Hybrid	0	HisKA-HATPase-REC	Orphan	AZL_a06630	AZOBR_p1120008	AZCBG_p140027
AZOLI_p10606	HK	Classic	1	PAS-HisKA_MA-HATPase	Orphan	AZL_a05540	AZOBR_p140050	AZCBG_p180024
AZOLI_p10622	RR	CheY	0	REC	Orphan	AZL_a05600	AZOBR_p140019	AZCBG_p170076
AZOLI_p10628	RR	NtrC	0	REC-AAA-HTH	Paired	AZL_a05630	AZOBR_p1140109	AZCBG_p150234	dctB
AZOLI_p10629	HK	Classic	0	HisKA-HATPase	Paired	AZL_a05640	AZOBR_p1140110	AZCBG_p150235	dctD
AZOLI_p10813	RR	CheY	0	REC	Orphan	AZL_a04340	-	-
AZOLI_p10914	HK	Classic	0	PAS-HisKA_2-HATPase	Orphan	AZL_e00520	-	-
AZOLI_p10942	HK	Hybrid	0	PAC-HisKA-HATPase-REC	Orphan	116252477: Rhizobium leguminosarum bv viciae 3841
AZOLI_p10944	RR	NarL	0	REC-HTH_LuxR	Paired	170743031: Methylobacterium sp 4-46	170743031: Methylobacterium_sp_4-46	170743031: Methylobacterium_sp_4-46
AZOLI_p10945	HK	Classic	2	HAMP-HisKA_3-HATPase	Paired	163853848: Methylobacterium extorquens PA1	163853848: Methylobacterium_extorquens_PA1	163853848: Methylobacterium_extorquens_PA1
AZOLI_p20210	HK	Classic	3	HAMP-HisKA_3-HATPase	Paired	AZL_a10200	-	-
AZOLI_p20211	RR	PleD_VieA	0	REC-GGDEF-EAL	Paired	AZL_a10190	-	-
AZOLI_p20228	HK	Classic	7	HisKA-HATPase	Complex	AZL_b04070	-	-
AZOLI_p20229	RR	LytTR	0	REC-LytTR	Complex	AZL_b04080	-	-
AZOLI_p20230	HK	Classic	3	2CSK_N-HAMP-HisKA-HATPase-SBP_bac_1	Complex	AZL_a08530	AZOBR_p460018	AZCBG_p4170002
AZOLI_p20231	RR	OmpR	0	REC-Trans_reg_C	Complex	AZL_a08540	AZOBR_p460017	AZCBG_p4170001
AZOLI_p20239	RR	NarL	0	REC-HTH_LuxR	Paired	AZL_b04540	AZOBR_p330071	-
AZOLI_p20240	HK	Classic	1	HAMP-HisKA_3-HATPase	Paired	AZL_b04550	AZOBR_p330072	-
AZOLI_p20317	RR	NarL	0	REC-HTH_LuxR	Paired	AZL_c01160	AZOBR_p210089	AZCBG_p240013
AZOLI_p20318	HK	Classic	9	MASE-HisKA-HATPase	Paired	AZL_c01170	AZOBR_p210090	AZCBG_p240014
AZOLI_p20332	RR	NtrC	0	REC-AAA-HTH	Orphan	AZL_a02900	AZOBR_p1130091	AZCBG_p150121
AZOLI_p20339	HK	Hybrid	1	PAS-HisKA-HATPase-REC-Hpt	Paired	AZL_a02970	-	-
AZOLI_p20340	RR	CheY	0	REC	Paired	AZL_a02980	AZOBRv2_p140097	AZCBG_p190022
AZOLI_p20345	HK	Hybrid	14	HisKA-HATPase-REC	Paired	AZL_a03200	-	-
AZOLI_p20346	RR	NarL	0	REC-HTH_LuxR	Paired	AZL_a03190	-	-
AZOLI_p20361	HK	Hybrid	0	HisKA-HATPase-REC	Complex	AZL_a03090	AZOBR_p1100040	AZCBG_p1110049
AZOLI_p20362	RR	CheY	0	REC	Complex	AZL_a03100	-	AZCBG_p1110048
AZOLI_p20363	RR	CheB	0	REC-CheB_methylest	Complex	AZL_a03110	AZOBR_p1100037	AZCBG_p1110047
AZOLI_p20364	HK	CheA	0	Hpt-HATPase-CheW-REC	Orphan	AZL_a03120	AZOBR_p1100035	AZCBG_p110046
AZOLI_p20421	RR	CheY	0	REC	Complex	AZL_a05800	-	-
AZOLI_p20422	HK	Hybrid	0	REC-PAS-HWE_HK	Complex	AZL_a05810	-	-
AZOLI_p20423	RR	CheY	0	REC	Complex	AZL_a05820	AZOBR_p440074	AZCBG_p490016
AZOLI_p20424	HK	Classic	0	PAS-GAF-PHY-HisKA-HATPase	Complex	AZL_a05830	AZOBR_p440075	AZCBG_p490017	bphP1
AZOLI_p20517	HK	Classic	4	KdpD-Usp-HisKA-HATPase	Paired	AZL_b02700	AZOBR_p230081	AZCBG_p2120018	kdpD
AZOLI_p20518	RR	OmpR	0	REC-Trans_reg_C	Paired	AZL_b02690	AZOBR_p230082	AZCBG_p2120019	kdpE
AZOLI_p20595	RR	NarL	0	REC-GerE	Complex	AZL_b02980	-	-
AZOLI_p20596	HK	Hybrid	0	REC-PAS-HisKA-HATPase	Complex	AZL_b02970	-	-
AZOLI_p20597	HK	Classic	0	S_TKc-GAF-HisKA_2-HATPase	Complex	AZL_b02960	-	-
AZOLI_p20598	RR	CheY	0	REC	Complex	15890220: Agrobacterium tumefaciens C58
AZOLI_p20624	RR	NarL	0	REC-HTH_LuxR	Paired	-	AZOBR_p170032	AZCBG_p1100033
AZOLI_p20625	HK	Classic	4	HisKA-HATPase	Paired	15890218: Agrobacterium tumefaciens C58
AZOLI_p20675	HK	Classic	3	HAMP-HisKA-HATPase	Paired	AZOBR_p350050: Abrasilense Sp245
AZOLI_p20676	RR	OmpR	0	REC-Trans_reg_C	Paired	-	AZOBR_p350049	-
AZOLI_p20691	RR	NarL	0	REC-GerE	Paired	AZL_b06300	AZOBR_p230093	AZCBG_p2120031
AZOLI_p20692	HK	Classic	0	PAS-PAS-HisKA-HATPase	Paired	AZL_b06310	AZOBR_p230094	AZCBG_p2120032
AZOLI_p30007	RR	CheY	0	REC	Paired	170748577: Methylobacterium radiotolerans JCM 2831	170748577: Methylobacterium_radiotolerans_JCM_2831	170748577: Methylobacterium_radiotolerans_JCM_2831
AZOLI_p30008	HK	Hybrid	0	GAF-PAS-PAS-PAS-PAS-HisKA-HATPase-REC-REC	Paired	AZL_011770: AspB510	AZL_011770: AspB510	AZL_011770: AspB510
AZOLI_p30040	RR	NtrC	0	REC-AAA-HTH	Paired	AZL_b05150	-	-
AZOLI_p30041	HK	Classic	1	HisKA-HATPase	Paired	AZL_b05160	-	-
AZOLI_p30053	HK	Classic	0	PAS-HisKA_MA-HATPase	Orphan	AZL_a10670	-	-
AZOLI_p30066	RR	NtrC	0	REC-AAA-HTH	Orphan	AZL_c01970	-	-
AZOLI_p30116	HK	Classic	0	HAMP-HisKA_MA-HATPase	Orphan	AZL_c02420	AZOBRv2_p440069	AZCBG_p490010
AZOLI_p30118	RR	PleD	0	REC-PAS-GGDEF	Orphan	AZL_c02400	AZOBR_20031	AZCBG_130013
AZOLI_p30170	HK	Hybrid	0	REC-REC-PAS-HisKA-HATPase	Paired	AZL_c01480	AZOBR_p280059	AZCBG_p210002
AZOLI_p30171	HK	Hybrid	1	HAMP-HAMP-HAMP-HAMP-HAMP-HAMP-HAMP-HAMP-HAMP-GAF-HisKA-HATPase-REC-REC-REC	Paired	AZL_c01470	-	-
AZOLI_p30183	HK	Classic	1	PAS-HisKA_2-HATPase	Orphan	AZL_c01000	AZOBR_p1140023	AZCBG_p360052
AZOLI_p30215	RR	NarL	0	REC-HTH_LuxR	Orphan	AZOBR_110027: Abrasilense Sp245
AZOLI_p30218	HK	Classic	0	PAS-HisKA-HATPase	Orphan	AZOBR_p1170047: Abrasilense Sp245
AZOLI_p30314	RR	OmpR	0	REC-Trans_reg_C	Orphan	AZL_c04620	-	-
AZOLI_p30320	HK	Classic	0	HisKA-HATPase	Orphan	AZL_c04670	-	-
AZOLI_p30354	RR	NarL	0	REC-HTH_LuxR	Orphan	AZL_c00500	AZOBR_p1130109	AZCBG_p150136
AZOLI_p30505	RR	CheY	0	REC	Orphan	AZL_c04800	-	-
AZOLI_p30592	RR	NarL	0	REC-HTH_LuxR	Orphan	AZL_a09950	AZOBR_180210	AZCBG_490104
AZOLI_p40010	HK	Classic	3	HisKA_2-HATPase	Orphan	-	AZOBR_p110153	AZCBG_p160321
AZOLI_p40016	RR	OmpR	0	REC-Trans_reg_C	Orphan	AZL_d00610	-	-
AZOLI_p40204	RR	NarL	0	REC-GerE	Paired	27380999: Bradyrhizobium japonicum USDA 110	27380999: Bradyrhizobium_japonicum_USDA_110	27380999: Bradyrhizobium_japonicum_USDA_110
AZOLI_p40205	HK	Hybrid	13	PAS-HisKA-HATPase-REC	Paired	27381000: Bradyrhizobium japonicum USDA 110	27381000: Bradyrhizobium_japonicum_USDA_110	27381000: Bradyrhizobium_japonicum_USDA_110
AZOLI_p40210	HK	Hybrid	3	HisKA-HATPase-REC-REC	Orphan	AZL_d01090	-	-
AZOLI_p40269	HK	Hybrid	2	HAMP-HisKA-HATPase-REC	Orphan	AZL_d01650	-	-
AZOLI_p40303	HK	Hybrid	0	HisKA-HATPase-REC	Orphan	AZL_d02840	-	-
AZOLI_p40363	RR	CheY	0	REC	Orphan	AZL_d02740	-	-
AZOLI_p40365	HK	Hybrid	1	HAMP-PAS-HisKA-HATPase-REC-Hpt	Orphan	AZL_d02720	-	-
AZOLI_p40375	HK	Classic	7	HisKA-HATPase	Paired	AZL_d02580	AZOBR_40167	AZCBG_160116
AZOLI_p40376	RR	PrrA	0	REC-HTH_8	Paired	AZL_d02570	AZOBR_40166	AZCBG_160115
AZOLI_p40420	HK	Hybrid	3	PAS-HisKA-HATPase-REC-Hpt	Complex	AZL_d01830	AZOBR_p220081	AZCBG_p2100008
AZOLI_p40421	HK	Hybrid	2	HisKA-REC	Complex	AZL_d01820	-	-
AZOLI_p40422	RR	NarL	0	REC-HTH_LuxR	Complex	AZL_d01810	-	-
AZOLI_p40425	RR	CheY	0	REC	Complex	AZL_d01800	-	-
AZOLI_p40426	RR	RpfG	0	REC-HD_GYP	Complex	AZL_d01790	AZOBR_p220080	AZCBG_p2100007
AZOLI_p40436	RR	OmpR	0	REC-Trans_reg_C	Orphan	AZL_d02970	AZOBR_p1130080	AZCBG_p150112
AZOLI_p40441	RR	CheB	0	REC-CheB_methylest	Paired	AZL_d03020	AZOBR_p1130076	AZCBG_p150108
AZOLI_p40442	RR	CheY	0	REC	Paired	AZL_d03030	AZOBR_p1130075	AZCBG_p150107
AZOLI_p40444	HK	CheA	0	Hpt-HATPase-CheW-CheW--REC	Orphan	AZL_d03050	AZOBR_p1130073	AZCBG_p150105
AZOLI_p40449	HK	Classic	1	HisKA-HATPase	Orphan	83591667: Rhodospirillum rubrum ATCC 11170
AZOLI_p40452	HK	Classic	0	HisKA_2-HATPase	Orphan	AZL_d03090	AZOBR_p160137	AZCBG_p160137
AZOLI_p40461	RR	NarL	0	REC-HTH_LuxR	Orphan	AZL_013620	AZOBR_140302	AZCBG_370097
AZOLI_p40475	HK	Hybrid	2	PAS-HisKA-HATPase-REC-REC-Hpt	Paired	AZL_013500	AZOBR_140292	AZCBG_370089
AZOLI_p40476	HK	Hybrid	0	REC-HisKA_MA-HATPase	Paired	AZL_013490	-	-
AZOLI_p40481	HK	Hybrid	7	MHYT-MHYT-PAS-HisKA-HATPase-REC	Orphan	AZL_013440	-	AZCBG_p160561
AZOLI_p40512	HK	CheA	0	Hpt-HisKA-HATPase-CheW	Paired	AZL_d03440	AZOBR_p280112	AZCBG_p2210047
AZOLI_p40513	RR	CheY	0	REC	Paired	AZL_d03450	AZOBR_p280111	AZCBG_p2210048
AZOLI_p40516	RR	CheB	0	REC-CheB_methylest	Orphan	AZL_d03480	AZOBR_p280108	AZCBG_p2210051
AZOLI_p40520	RR	CheY	0	REC	Orphan	AZL_d03520	AZOBR_p280103	AZCBG_p2210056
AZOLI_p40536	HK	Hybrid	2	Cache-HAMP-HisKA-HATPase-REC	Orphan	AZL_d03650	AZOBR_p1120024	AZCBG_p140041
AZOLI_p40644	RR	RpfG	0	REC-HD_GYP	Orphan	AZL_d00790	-	AZCBG_110022
AZOLI_p50035	RR	OmpR	0	REC-Trans_reg_C	Orphan	AZL_e01010	AZOBR_p410055	-
AZOLI_p50092	RR	CheY	0	REC	Paired	AZL_e02330	AZOBR_p280114	AZCBG_p2210045
AZOLI_p50093	HK	Classic	0	PAS-PAS-PAS-HisKA_2-HATPase	Paired	AZL_e02320	AZOBR_p280115	AZCBG_p2210044
AZOLI_p50096	RR	RpfG	0	REC-HD_GYP	Paired	34497952: Chromobacterium violaceum ATCC 12472	34497952: Chromobacterium_violaceum_ATCC_12472	34497952: Chromobacterium_violaceum_ATCC_12472
AZOLI_p50097	HK	Hybrid	0	PAS-PAS-PAS-HisKA-HATPase-REC-REC-Hpt	Paired	117926233: Magnetococcus sp. MC-1	117926233: Magnetococcus_sp_MC-1	117926233: Magnetococcus_sp_MC-1
AZOLI_p50111	HK	Classic	7	PAS-HisKA-HATPase	Orphan	AZL_e03930	-	-
AZOLI_p50157	RR	NarL	0	REC-HTH_LuxR	Orphan	AZL_e02670	AZOBR_330079	AZCBG_330079
AZOLI_p50176	HK	Classic	0	PAS-HisKA-HATPase	Orphan	AZL_e02890	AZOBR_100174	AZCBG_300044
AZOLI_p50227	RR	OmpR	0	REC-Trans_reg_C	Orphan	AZL_e02640	-	-
AZOLI_p50229	HK	Hybrid	3	HAMP-PAS-PAS-HisKA-HATPase-REC-Hpt	Orphan	AZL_e03710	-	-
AZOLI_p50232	HK	Hybrid	13	PAS-HisKA-HATPase-REC	Paired	AZL_e03740	-	-
AZOLI_p50233	RR	NarL	0	REC-HTH_LuxR	Paired	AZL_e03770	-	-
AZOLI_p50237	HK	Hybrid	0	GAF-PAS-PAS-PAS-HisKA-HATPase-REC-REC-Hpt	Paired	AZL_e03800	AZOBR_p310003	-
AZOLI_p50238	RR	NtrC	0	REC-AAA-HTH	Paired	AZL_e03810	AZOBR_p310004	-
AZOLI_p50258	HK	Classic	0	PAS-HisKA-HATPase	Orphan	AZL_e02000	AZOBR_10363	AZCBG_70082
AZOLI_p50341	HK	Classic	5	HisKA-HATPase	Paired	AZL_e01280	AZOBR_p220013	AZCBG_p280027
AZOLI_p50342	RR	PrrA	0	REC-HTH_8	Paired	AZL_e01270	AZOBR_p220012	AZCBG_p280026
AZOLI_p50421	HK	Classic	6	GAF-HisKA-HATPase	Paired	AZL_e04060	AZOBR_p210077	AZCBG_p240002	lytS
AZOLI_p50422	RR	LytTR	0	REC-LytTR	Paired	AZL_e04050	AZOBR_p210076	AZCBG_p240001	lytR
AZOLI_p50436	HK	Hybrid	0	PAS-PAS-GAF-HisKA-HATPase-REC	Orphan	AZOBR_p460061: A.brasilense Sp245
AZOLI_p60219	HK	Hybrid	0	PAS-HisKA-HATPase-REC	Orphan	-	AZOBR_p4900015	AZCBG_p340008
AZOLI_p60221	HK	Hybrid	1	HisKA-HATPase-REC	Orphan	-	AZOBR_p1140056	-
* Genes highlighted in blue are unique to the considered Azospirillum genome. For the corresponding encoded proteins, the best blast hit is given. The best blast hit is sometimes an Azospirillum protein but not fulfilling the criteria for determining orthologues.
# Numbers correspond to the number of transmembrane helices predicted in the corresponding protein.
