# Supplementary material for: Genome-wide survey of two-component signal transduction systems in the plant growth-promoting bacterium Azospirillum
Source: BMC Genomics. 2015 Oct 22;16:833. doi: 10.1186/s12864-015-1962-x (PMC4618731; doi:10.1186/s12864-015-1962-x)
Supplement: Additional file 4: Table S3. — Domain architecture, genetic organization and subcellular localization of Azospirillum sp. B510 TCS components. (XLSX 72 kb) [file 12864_2015_1962_MOESM4_ESM.xlsx]

## Sheet: AspB510
Label *	TCS type	Type	Tm#	Domain architecture	Genetic organization	A. lipoferum 4B	A. brasilense Sp245	A. brasilense CBG497	Gene
AZL_000230	HK	Classic	2	PAS-HisKA-HATPase	Orphan	AZOLI_3010	AZOBR_10247	AZCBG_60002	phoR
AZL_000280	RR	OmpR	0	REC-Trans_reg_C	Orphan	AZOLI_3004	AZOBR_10241	AZCBG_50001
AZL_000640	RR	OmpR	0	REC-Trans_reg_C	Paired	AZOLI_2966	AZOBR_p430058	AZCBG_p2210008	chvI
AZL_000650	HK	Classic	0	Sensor_TM1-Stimulus_sens_1-HAMP-HisKA-HATPase	Paired	AZOLI_2965	AZOBR_p430057	AZCBG_p2210009	chvG
AZL_000940	HK	Classic	0	cNMP_binding-HisKA-HATPase	Orphan	AZOLI_2897	-	-
AZL_001300	RR	unclassified	0	REC	Orphan	148557759: Sphingomonas wittichii RW1
AZL_001680	RR	RpfG	0	REC-HD_GYP	Paired	AZOLI_2822	AZOBR_10031	AZCBG_20012
AZL_001690	RR	CheY	0	REC	Paired	AZOLI_2821	AZOBR_p1170037	AZCBG_p160095
AZL_002050	HK	Classic	3	HisKA_2-HATPase	Orphan	AZOLI_2784	AZOBR_40061	AZCBG_160024
AZL_002720	HK	Classic	8	HisKA-HATPase	Complex	AZOLI_0150	-	-
AZL_002730	HK	Classic	9	HisKA-HATPase	Complex	AZOLI_0152	-	-
AZL_002740	HK	Classic	8	HisKA-HATPase	Complex	AZOLI_0152: A.lipoferum 4B
AZL_003190	RR	unclassified	0	Hpt-REC	Orphan	AZOLI_2710	AZOBR_40209	AZCBG_160155
AZL_003490	RR	NarL	0	REC-GerE	Orphan	AZOLI_2681	-	-
AZL_003750	RR	CheY	0	REC	Orphan	AZOLI_2655	AZOBR_10222	AZCBG_40101
AZL_003790	HK	Classic	0	HisKA-HATPase	Orphan	AZOLI_2651	AZOBR_10216	AZCBG_40096
AZL_004120	RR	PleD	0	REC-GGDEF	Orphan	AZOLI_0265	-	-
AZL_004370	RR	CheY	0	REC	Orphan	AZOLI_0298	AZOBR_180191	AZOCBG_490087
AZL_004580	RR	OmpR	0	REC-Trans_reg_C	Orphan	AZOLI_0326	AZOBR_p440095	AZCBG_p490032
AZL_004900	HK	Classic	3	2CSK-HAMP-HisKA-HATPase	Paired	46201697: Magnetospirillum magnetotacticum MS-1	46201697: Magnetospirillum_magnetotacticum_MS-1	46201697: Magnetospirillum_magnetotacticum_MS-1
AZL_004910	RR	OmpR	0	REC-Trans_reg_C	Paired	83312342: Magnetospirillum magneticum AMB-1	83312342: Magnetospirillum_magneticum_AMB-1	83312342: Magnetospirillum_magneticum_AMB-1
AZL_006130	HK	Classic	0	PAS-PAS-HisKA-HATPase	Orphan	AZOLI_0490	AZOBR_150227	AZCBG_420140
AZL_006460	HK	Hybrid	0	REC-REC-HisKA-HATPase-Hpt	Orphan	AZOLI_0534	AZOBR_70100	AZCBG_230111
AZL_006510	RR	CheY	0	REC	Orphan	AZOLI_0539	-	-
AZL_006670	HK	Hybrid	0	PAS-HisKA-HATPase-REC	Orphan	AZOLI_0557	-	-
AZL_006800	HK	Hybrid	0	REC-REC-HisKA-HATPase-Hpt	Paired	AZOLI_0572	-	-
AZL_006810	HK	Classic	0	HAMP-PAS-HisKA_MA-HATPase	Paired	AZOLI_0573	AZOBR_200219	AZCBG_10049
AZL_006840	RR	RsbU	0	REC-SpoIIE	Orphan	AZOLI_0576	AZOBR_200216	AZCBG_10046
AZL_006930	RR	unclassified	0	REC	Orphan	AZOLI_0592	-	-
AZL_006950	HK	Classic	0	PAS-HisKA-HATPase	Complex	AZOLI_0595	-	-
AZL_006960	HK	Hybrid	0	HisKA-HATPase-REC	Complex	AZOLI_0596: A.lipoferum 4B
AZL_006970	HK	Classic	3	CHASE-PAS-HisKA-HATPase	Complex	AZOLI_0597	AZOBR_180145	AZCBG_490056
AZL_007350	HK	Classic	2	HAMP-HisKA-HATPase	Orphan	AZOLI_0639	AZOBR_70063	AZCBG_230077
AZL_007580	RR	CheY	0	REC	Orphan	AZOLI_0665	-	-
AZL_008920	RR	CheY	0	REC	Orphan	AZOLI_0702	-	-
AZL_008960	HK	Classic	2	PAS-HisKA-HATPase	Orphan	AZOLI_0706	AZOBR_200168	AZCBG_10002
AZL_009420	HK	Classic	1	HisKA-HATPase	Complex	AZOLI_0782	AZOBR_140145	AZCBG_350125
AZL_009430	RR	NarL	0	REC-GerE	Complex	AZOLI_0783	AZOBR_140144	AZCBG_350124
AZL_009440	HK	Classic	1	PAS-HisKA-HATPase	Complex	AZOLI_0784	-	AZCBG_350123
AZL_010770	RR	CheY	0	REC	Orphan	AZOLI_0978	AZOBR_90006	AZCBG_270006
AZL_010820	RR	OmpR	0	REC-Trans_reg_C	Paired	AZOLI_0984	AZOBR_150105	AZCBG_420030
AZL_010830	HK	Classic	2	HAMP-HisKA-HATPase	Paired	AZOLI_0986	AZOBR_150104	AZCBG_420029
AZL_010880	RR	unclassified	0	REC	Orphan	AZOLI_1551	AZOBR_150092	AZCBG_420016
AZL_010960	HK	Hybrid	0	HisKA-HATPase-REC	Orphan	AZOLI_1541	-	-
AZL_011360	HK	Hybrid	0	CheB_methylest-MeTrc-PAS-GAF-HisKA-HATPase-REC	Orphan	154149874: Candidatus Methanoregula boonei 6A8
AZL_012120	HK	Hybrid	2	PAS-PAS-HisKA-HATPase-REC	Orphan	AZOLI_1479	AZOBR_150176	AZCBG_420092
AZL_012670	HK	Hybrid	3	Cache-PAS-HisKA-HATPase-REC	Paired	AZOLI_1610	AZOBR_10460	AZCBG_100030
AZL_012680	HK	Classic	0	PAS-PAS-NIT-HisKA-HATPase	Paired	AZOLI_1609	-	-
AZL_013440	HK	Hybrid	7	MHYT-MHYT-MHYT-PAS-HisKA-HATPase-REC	Orphan	AZOLI_p40481	-	AZCBG_p160561
AZL_013490	HK	Hybrid	0	REC-HisKA_MA-HATPase	Paired	AZOLI_p40476	-	-
AZL_013500	HK	Hybrid	1	PAS-HisKA-HATPase-REC-REC-Hpt	Paired	AZOLI_p40475	AZOBR_140292	AZCBG_370089
AZL_013620	RR	NarL	0	REC-HTH_LUXR	Complex	AZOLI_p40461	AZOBR_140302	AZCBG_370097
AZL_013630	HK	Classic	2	HAMP-HisKA-HATPase	Complex	AZOLI_1218	AZOBR_p130198	AZCBG_p160584
AZL_013640	RR	OmpR	0	REC-Trans_reg_C	Complex	AZOLI_1219	AZOBR_p130197	AZCBG_p160583
AZL_014240	HK	Classic	3	PAS-HisKA-HATPase	Paired	AZOLI_1138	AZOBR_p110076	AZCBG_p160257
AZL_014250	RR	CheY	0	REC	Paired	AZOLI_1139	AZOBR_p110075	AZCBG_p160256
AZL_014870	RR	CheY	0	REC	Orphan	AZOLI_1364	-	-
AZL_015050	RR	NtrC	0	REC-AAA-HTH	Complex	AZOLI_1345	AZOBR_p110013	AZCBG_p160197	ntrY
AZL_015060	HK	Classic	4	HAMP-PAS-HisKA-HATPase	Complex	AZOLI_1344	AZOBR_p110011	AZCBG_p160196	ntrX
AZL_015070	RR	NtrC	0	REC-AAA-HTH	Complex	AZOLI_1343	AZOBR_p110010	AZCBG_p160195	ntrC
AZL_015080	HK	Classic	0	PAS-HisKA-HATPase	Complex	AZOLI_1342	AZOBR_p110009	AZCBG_p160194	ntrB
AZL_015290	RR	CheY	0	REC	Orphan	AZOLI_1320	AZOBR_100152	AZCBG_300025
AZL_016500	RR	OmpR	0	REC-Trans_reg_C	Paired	AZOLI_1641	AZOBR_140045	AZCBG_350034
AZL_016510	HK	Classic	0	HisKA_MA-HATPase	Paired	AZOLI_1642	AZOBR_140044	AZCBG_350033
AZL_016540	HK	Hybrid	0	REC-HisKA-HATPase	Paired	AZOLI_1645	AZOBR_140040	AZCBG_350030
AZL_016550	HK	Classic	2	HisKA_2-HATPase	Paired	AZOLI_1646	-	-
AZL_016630	HK	CheA	0	Hpt-HATPase-CheW	Complex	AZOLI_1660	-	-
AZL_016640	RR	CheY	0	REC	Complex	AZOLI_1661	-	-
AZL_016650	RR	CheB	0	REC-CheB_methylest	Complex	AZOLI_1662	-	-
AZL_017170	RR	NarL	0	REC-HTH_LUXR	Orphan	AZOLI_1403	AZOBR_140305	AZCBG_370100	flcA
AZL_017570	RR	CheY	0	REC	Orphan	AZOLI_1446	AZOBR_100073	AZCBG_270083
AZL_017600	HK	Classic	0	PAS-PAS-HisKA_MA-HATPase	Orphan	AZOLI_1449	-	-
AZL_017680	RR	CheY	0	REC	Orphan	AZOLI_1030	AZOBR_p150042	AZCBG_p150029
AZL_018020	RR	CheY	0	REC	Paired	AZOLI_0993	AZOBR_100360	AZCBG_320035
AZL_018030	HK	Hybrid	2	PAS-HisKA-HATPase-REC	Paired	AZOLI_0992: A.lipoferum 4B
AZL_018680	RR	PleD	0	REC-REC-GGDEF	Paired	AZOLI_1833	AZOBR_p130136	AZCBG_p160524
AZL_018690	RR	CheY	0	REC	Paired	AZOLI_1834	AZOBR_p130137	AZCBG_p160525
AZL_019230	RR	CheY	0	REC	Orphan	163795671: alpha proteobacterium BAL199
AZL_019470	HK	Hybrid	0	REC-HisKA-HATPase	Orphan	AZOLI_1900	AZOBR_p130184	AZCBG_p160568
AZL_019550	HK	Hybrid	0	PAS-GAF-PHY-HWE_HK-REC	Orphan	-	AZOBR_p420015	AZCBG_p460016	bphP2
AZL_019620	RR	CheY	0	REC	Orphan	AZOLI_1914	AZOBR_180120	AZCBG_490035
AZL_019680	RR	NarL	0	REC-HTH_LUXR	Paired	AZOLI_1921	AZOBR_180128	AZCBG_490043
AZL_019690	RR	NarL	0	REC-HTH_LUXR	Paired	AZOLI_1922	AZOBR_180129	AZCBG_490044
AZL_020630	RR	PleD	0	REC-GGDEF	Orphan	AZOLI_2108	AZOBR_p120124	AZCBG_p160373
AZL_021900	RR	NarL	0	REC-HTH_LUXR	Paired	AZOLI_2254	AZOBR_110027	AZCBG_330026
AZL_021910	RR	NarL	0	REC-HTH_LUXR	Paired	AZOLI_2256	AZOBR_110026	AZCBG_330024
AZL_022400	HK	Hybrid	2	HisKA-HATPase-REC	Orphan	AZOLI_2297	-	AZCBG_230007
AZL_022620	RR	CheY	0	REC	Orphan	AZOLI_2326	AZOBR_200195	AZCBG_10026
AZL_022650	HK	Hybrid	0	REC-PAS-HisKA_MA-HATPase	Complex	AZOLI_2331	-	-
AZL_022660	HK	Classic	0	HisKA-HATPase	Complex	AZOLI_2332	-	-
AZL_022670	RR	CheY	0	REC	Complex	AZOLI_2333	-	-
AZL_022790	RR	CheY	0	REC	Orphan	AZOLI_2353	-	-
AZL_023410	RR	CheY	0	REC	Paired	AZOLI_2425	AZOBR_200200	AZCBG_10031
AZL_023420	HK	CheA	0	Hpt-HisKA-HATPase-CheW	Paired	AZOLI_2426	-	AZCBG_10032
AZL_023470	RR	CheB	0	REC-CheB_methylest	Orphan	AZOLI_2431	AZOBR_200207	AZCBG_10037
AZL_023510	RR	RsbU	0	REC-SpoIIE	Paired	AZOLI_2435	AZOBR_200211	AZCBG_10041
AZL_023520	RR	RsbU	0	REC-SpoIIE	Paired	AZOLI_2436	AZOBR_200212	AZCBG_10042
AZL_024270	RR	PleD	0	REC-GGDEF	Paired	AZOLI_2514	AZOBR_40083	AZCBG_160043
AZL_024280	HK	Hybrid	1	PAS-HisKA-HATPase-REC-REC-Hpt	Paired	AZOLI_2515	-	AZCBG_160042
AZL_024450	HK	Hybrid	1	HAMP-PAS-HisKA-HATPase-REC	Orphan	AZOLI_2536: A.lipoferum 4B
AZL_024550	HK	Hybrid	7	PAS-HisKA-HATPase-REC-Hpt	Orphan	AZOLI_2551	AZOBR_40079	AZCBG_160041
AZL_025060	HK	Classic	2	HAMP-HisKA-HATPase	Orphan	AZOLI_2625	AZOBR_40285	AZCBG_190008
AZL_025960	RR	RpfG	0	REC-HD_GYP	Paired	AZOLI_0112	AZOBR_10185	AZCBG_40071
AZL_025970	RR	CheY	0	REC	Paired	AZOLI_0111	-	-
AZL_026100	RR	OmpR	0	REC-Trans_reg_C	Paired	AZOLI_0086	-	-
AZL_026110	HK	Hybrid	1	Cache-Cache-HAMP-PAS-HisKA-HATPase-REC	Paired	AZOLI_0085	-	-
AZL_026150	HK	Classic	1	PAS-HisKA-HATPase	Orphan	AZOLI_0081	-	-
AZL_026340	RR	OmpR	0	REC-Trans_reg_C	Orphan	AZOLI_0055	AZOBR_10420	AZCBG_80050
AZL_026610	HK	Classic	2	HAMP-HisKA-HATPase	Paired	AZOLI_0004	AZOBR_10111	AZCBG_40001
AZL_026620	RR	OmpR	0	REC-Trans_reg_C	Paired	AZOLI_0005	AZOBR_10112	AZCBG_40002
AZL_027090	RR	unclassified	0	REC-Hpt	Orphan	AZOLI_2931	-	-
AZL_027110	RR	NtrC	0	REC-AAA-HTH	Orphan	AZOLI_2933	AZOBR_10231	AZCBG_40111
AZL_027140	HK	Hybrid	3	HAMP-PAS-HisKA-HATPase-REC-Hpt	Paired	AZOLI_2936	-	AZCBG_30085
AZL_027150	HK	Classic	0	PAS-PAS-HisKA-HATPase	Paired	-	AZOBR_10109	AZCBG_30086
AZL_028260	RR	CheY	0	REC	Orphan	AZOLI_3109	AZOBR_10489	AZCBG_100059	phoB
AZL_a00080	HK	Hybrid	2	HAMP-HisKA-HATPase-REC	Paired	AZOLI_p10057	-	-
AZL_a00090	HK	Hybrid	5	PAS-PAS-HisKA-HATPase-REC-REC	Paired	AZOLI_p10058	-	-
AZL_a00420	RR	CheY	0	REC	Orphan	AZOLI_p10106	AZOBR_140111	AZCBG_350095
AZL_a01540	RR	MarR	0	REC-MarR	Orphan	-	AZOBR_p130065	AZCBG_p160441
AZL_a02170	HK	Hybrid	1	PAS-PAS-HisKA-HATPase-REC	Orphan	AZOLI_p10036	AZOBR_p270161	AZCBG_p2200013
AZL_a02310	RR	OmpR	0	REC-Trans_reg_C	Paired	AZOLI_p10186	AZOBR_p110095	AZCBG_p160272
AZL_a02320	HK	Classic	3	HisKA_MA-HATPase	Paired	AZOLI_p10187	AZOBR_p110094	AZCBG_p160271
AZL_a02620	HK	Hybrid	1	PAS-HisKA-HisKA-HATPase-HATPase-REC-REC-REC-PAS	Orphan	-	AZOBR_p330126	-
AZL_a02780	HK	Classic	1	PAS-HisKA_MA-HATPase	Complex	AZOLI_p10277	-	-
AZL_a02790	HK	Classic	1	HAMP-HisKA_MA-HATPase	Complex	56479486: Aromatoleum aromaticum EbN1
AZL_a02800	RR	OmpR	0	REC-Trans_reg_C	Complex	-	AZOBR_p1110025	AZCBG_p130025
AZL_a02900	RR	NtrC	0	REC-AAA-HTH	Orphan	AZOLI_p20332	AZOBR_p1130091	AZCBG_p150121
AZL_a02970	HK	Hybrid	1	PAS-HisKA-HATPase-REC-Hpt	Paired	AZOLI_p20339	-	-
AZL_a02980	RR	CheY	0	REC	Paired	AZOLI_p20340	AZOBR_p140097	AZCBG_p190020
AZL_a03050	RR	OmpR	0	REC-Trans_reg_C	Paired	170744192: Methylobacterium sp.4-46	170744192: Methylobacterium_sp_4-46	170744192: Methylobacterium_sp_4-46
AZL_a03060	HK	Classic	2	2CSK-HisKA-HATPase	Paired	170744193: Methylobacterium sp.4-46	170744193: Methylobacterium_sp_4-46	170744193: Methylobacterium_sp_4-46
AZL_a03090	HK	Hybrid	0	HisKA-HATPase-REC	Complex	AZOLI_p20361	AZOBR_p1100040	AZCBG_p1110049
AZL_a03100	RR	CheY	0	REC	Complex	AZOLI_p20362	-	AZCBG_p1110048
AZL_a03110	RR	CheB	0	REC-CheB_methylest	Complex	AZOLI_p20363	AZOBR_p1100037	AZCBG_p1110047
AZL_a03120	HK	CheA	0	Hpt-HATPase-CheW-REC	Complex	AZOLI_p20364	AZOBR_p1100035	AZCBG_p110046
AZL_a03190	RR	NarL	0	REC-HTH_LUXR	Paired	AZOLI_p20346	-	-
AZL_a03200	HK	Hybrid	14	HisKA-HATPase-REC	Paired	AZOLI_p20345	-	-
AZL_a03630	RR	CheY	0	REC	Orphan	AZOLI_p10333	AZOBR_p1170006	AZCBG_p160061
AZL_a04340	RR	CheY	0	REC	Orphan	AZOLI_p10813	-	-
AZL_a05540	HK	Classic	1	PAS-HisKA_MA-HATPase	Orphan	AZOLI_p10606	AZOBR_p140050	AZCBG_p180024
AZL_a05600	RR	CheY	0	REC	Orphan	AZOLI_p10622	AZOBR_p140019	AZCBG_p170076
AZL_a05630	RR	NtrC	0	REC-AAA-HTH	Paired	AZOLI_p10628	AZOBR_p1140109	AZCBG_p150234	dctB
AZL_a05640	HK	Classic	0	HisKA-HATPase	Paired	AZOLI_p10629	AZOBR_p1140110	AZCBG_p150235	dctD
AZL_a05800	RR	unclassified	0	Response regulator, unclassified contains 1 REC	Complex	AZOLI_p20421	-	-
AZL_a05810	HK	Hybrid	0	REC-PAS-HWE_HK	Complex	AZOLI_p20422	-	-
AZL_a05820	RR	CheY	0	REC	Complex	AZOLI_p20423	AZOBR_p440074	AZCBG_p490016
AZL_a05830	HK	Classic	0	PAS-GAF-PHY-HisKA-HATPase	Complex	AZOLI_p20424	AZOBR_p440075	AZCBG_p490017	bphP1
AZL_a06630	HK	Hybrid	3	HisKA-HATPase-REC	Orphan	AZOLI_p10572	AZOBR_p1120008	AZCBG_p140027
AZL_a07670	HK	Classic	1	PilJ-HisKA-HATPase	Orphan	AZOLI_p10019	AZOBR_110085	AZCBG_330081
AZL_a07940	HK	Classic	0	HAMP-HisKA-HATPase	Paired	209964323: Rhodospirillum_centenum_SW	209964323: Rhodospirillum_centenum_SW	209964323: Rhodospirillum_centenum_SW
AZL_a07950	RR	OmpR	0	REC-Trans_reg_C	Paired	AZOBR_10112: Abrasilense Sp245	AZOBR_10112: AbrasilenseSp245	AZOBR_10112: AbrasilenseSp245
AZL_a08530	HK	Classic	3	2CSK-HAMP-HisKA-HATPase-SBP_bac_1	Paired	AZOLI_p20230	AZOBR_p460018	AZCBG_p4170002
AZL_a08540	RR	OmpR	0	REC-Trans_reg_C	Paired	AZOLI_p20231	AZOBR_p460017	AZCBG_p4170001
AZL_a08690	RR	CheB	0	REC-CheB_methylest	Orphan	116253767: Rhizobium leguminosarum bv.viciae 3841
AZL_a08740	HK	CheA	0	Hpt-HisKA-HATPase-CheW	Paired	83592735: Rhodospirillum rubrum ATCC 11170	83592735: Rhodospirillum_rubrum_ATCC_11170	83592735: Rhodospirillum_rubrum_ATCC_11170
AZL_a08750	RR	CheY	0	REC	Paired	83592734: Rhodospirillum rubrum ATCC 11170	83592734: Rhodospirillum_rubrum_ATCC_11170	83592734: Rhodospirillum_rubrum_ATCC_11170
AZL_a09950	RR	NarL	0	REC-HTH_LUXR	Orphan	AZOLI_p30592	AZOBR_180210	AZCBG_490104
AZL_a10190	RR	PleD_VieA	0	REC-GGDEF-EAL	Paired	AZOLI_p20211	-	-
AZL_a10200	HK	Classic	3	HAMP-HisKA_MA-HATPase	Paired	AZOLI_p20210	-	-
AZL_a10360 *	RR	NtrC	0	REC-AAA-HTH	Paired	158423277: Azorhizobium caulinodans ORS 571	158423277: Azorhizobium_caulinodans_ORS_571	158423277: Azorhizobium_caulinodans_ORS_571
AZL_a10370 *	HK	Classic	2	HAMP-HisKA-HATPase	Paired	154244983: Xanthobacter autotrophicus Py2	154244983: Xanthobacter_autotrophicus_Py2	154244983: Xanthobacter_autotrophicus_Py2
AZL_a10670	HK	Classic	0	PAS-HisKA-HATPase	Orphan	AZOLI_p30053	-	-
AZL_b02690	RR	OmpR	0	REC-Trans_reg_C	Orphan	AZOLI_p20518	AZOBR_p230082	AZCBG_p2120019	kdpE
AZL_b02700	HK	Classic	4	KdpD-Usp-HisKA-HATPase	Orphan	AZOLI_p20517	AZOBR_p230081	AZCBG_p2120018	kdpD
AZL_b02960	HK	Classic	0	S_TKc-GAF-HisKA_2-HATPase	Complex	AZOLI_p20597	-	-
AZL_b02970	HK	Hybrid	0	REC-PAS-HisKA-HATPase	Complex	AZOLI_p20596	-	-
AZL_b02980	RR	NarL	0	REC-GerE	Complex	AZOLI_p20595	-	-
AZL_b04070	HK	Classic	7	HisKA-HATPase	Paired	AZOLI_p20228	-	-
AZL_b04080	RR	LytTR	0	REC-LytTR	Paired	AZOLI_p20229	-	-
AZL_b04540	RR	NarL	0	REC-HTH_LUXR	Paired	AZOLI_p20239	AZOBR_p330071	-
AZL_b04550	HK	Classic	0	HAMP-HisKA-HATPase	Paired	AZOLI_p20240	AZOBR_p330072	-
AZL_b05150	RR	NtrC	0	REC-AAA-HTH	Paired	AZOLI_p30040	-	-
AZL_b05160	HK	Classic	2	HisKA-HATPase	Paired	AZOLI_p30041	-	-
AZL_b06290	RR	CheY	0	REC	Complex	-	AZOBR_p230092	AZCBG_p2120030
AZL_b06300	RR	NarL	0	REC-GerE	Complex	AZOLI_p20691	AZOBR_p230093	AZCBG_p2120031
AZL_b06310	HK	Classic	0	PAS-PAS-HisKA-HATPase	Complex	AZOLI_p20692	AZOBR_p230094	AZCBG_p2120032
AZL_c00440	HK	Classic	3	HisKA-HATPase	Orphan	-	AZOBR_p1130098	AZCBG_p150128
AZL_c00500	RR	NarL	0	REC-HTH_LUXR	Orphan	AZOLI_p30354	AZOBR_p1130109	AZCBG_p150136
AZL_c01000	HK	Classic	0	PAS-HisKA_2-HATPase	Orphan	AZOLI_p30183	AZOBR_p1140023	AZCBG_p360052
AZL_c01160	RR	NarL	0	REC-GerE	Paired	AZOLI_p20317	AZOBR_p210089	AZCBG_p240013
AZL_c01170	HK	Classic	8	MASE-HisKA-HATPase	Paired	AZOLI_p20318	AZOBR_p210090	AZCBG_p240014
AZL_c01260	HK	Classic	2	HAMP-HisKA-HATPase	Paired	-	AZOBR_60018	AZCBGv2_p340023
AZL_c01270	RR	OmpR	0	REC-Trans_reg_C	Paired	-	AZOBR_60017	AZCBGv2_p340024
AZL_c01470	HK	Hybrid	1	HAMP-HAMP-HAMP-HAMP-HAMP-HAMP-HAMP-HAMP-HAMP-GAF-HisKA-HATPase-REC-REC-REC	Paired	AZOLI_p30171	-	-
AZL_c01480	HK	Hybrid	0	REC-REC-PAS-HisKA-HATPase	Paired	AZOLI_p30170	AZOBR_p280059	AZCBG_p210002
AZL_c01970	RR	NtrC	0	REC-AAA-HTH	Orphan	AZOLI_p30066	-	-	hupR
AZL_c02400	RR	PleD	0	REC-PAS-GGDEF	Orphan	AZOLI_p30118	AZOBR_20031	AZCBG_130013
AZL_c02420	HK	Classic	0	HAMP-HisKA-HATPase	Orphan	AZOLI_p30116	AZOBR_p440069	AZCBG_p490010
AZL_c02960	RR	CheY	0	REC	Complex	39934389: Rhodopseudomonas palustris CGA009
AZL_c02970	RR	NarL	0	REC-GerE	Complex	39934390: Rhodopseudomonas palustris CGA009	39934390: Rhodopseudomonas_palustris_CGA009	39934390: Rhodopseudomonas_palustris_CGA009
AZL_c02980	HK	Classic	0	PAS-HisKA-HATPase	Complex	27375368: Bradyrhizobium_japonicum_USDA_110	27375368: Bradyrhizobium_japonicum_USDA_110	27375368: Bradyrhizobium_japonicum_USDA_110
AZL_c03590	RR	OmpR	0	REC-Trans_reg_C	Paired	83310943: Magnetospirillum_magneticum_AMB-1	83310943: Magnetospirillum_magneticum_AMB-1	83310943: Magnetospirillum_magneticum_AMB-1
AZL_c03600	HK	Classic	1	HAMP-HisKA-HATPase	Paired	83310944: Magnetospirillum_magneticum_AMB-1	83310944: Magnetospirillum_magneticum_AMB-1	83310944: Magnetospirillum_magneticum_AMB-1
AZL_c03650	RR	OmpR	0	REC-Trans_reg_C	Paired	AZOLI_p10177	-	-
AZL_c03660	HK	Classic	8	HisKA-HATPase	Paired	AZOLI_p10178: A.lipoferum 4B
AZL_c03680	RR	OmpR	0	REC-Trans_reg_C	Orphan	209965604: Rhodospirillum centenum SW
AZL_c04620	RR	OmpR	0	REC-Trans_reg_C	Orphan	AZOLI_p30314	-	-
AZL_c04670	HK	Classic	0	HisKA-HATPase	Orphan	AZOLI_p30320	-	-
AZL_c04800	RR	CHeY	0	REC	Orphan	AZOLI_p30505	-	-
AZL_c05210	RR	CheY	0	REC	Complex	AZOBR_p280114: A. brasilense Sp245	AZOBR_p280114: AbrasilenseSp245	AZOBR_p280114: AbrasilenseSp245
AZL_c05220	HK	Classic	2	CHASE-HisKA_2-HATPase	Complex	15678496: Methanothermobacter thermautotrophicus str.Delta H	15678496: Methanothermobacter_thermautotrophicus_str_Delta_H	15678496: Methanothermobacter_thermautotrophicus_str_Delta_H
AZL_c05230	HK	Hybrid	0	PAS-PAC-HisKA-HATPase-REC	Complex	-	AZOBR_1500097	AZCBG_420023
AZL_d00610	RR	OmpR	0	REC-Trans_reg_C	Orphan	AZOLI_p40016	-	-
AZL_d00790	RR	RpfG	0	REC-HD_GYP	Orphan	AZOLI_p40644	-	AZCBG_110022
AZL_d01090	HK	Hybrid	1	HisKA-HATPase-REC-REC	Orphan	AZOLI_p40210	-	-
AZL_d01650	HK	Hybrid	1	HAMP-HisKA-HATPase-REC	Orphan	AZOLI_p40269	-	-
AZL_d01790	RR	RpfG	0	REC-HD_GYP	Paired	AZOLI_p40426	AZOBR_p220080	AZCBG_p2100007
AZL_d01800	RR	CheY	0	REC	Paired	AZOLI_p40425	-	-
AZL_d01810	RR	NarL	0	REC-HTH_LUXR	Complex	AZOLI_p40422	-	-
AZL_d01820	HK	Hybrid	0	HisKA-REC	Complex	AZOLI_p40421	-	-
AZL_d01830	HK	Hybrid	3	PAC-PAS-HisKA-HATPase-REC-Hpt	Complex	AZOLI_p40420	AZOBR_p220081	AZCBG_p2100008
AZL_d02290	HK	Classic	0	HisKA-HATPase	Orphan	AZOBR_10527: A. brasilense Sp245
AZL_d02570	RR	PrrA	0	REC-HTH_8	Paired	AZOLI_p40376	AZOBR_40166	AZCBG_160115
AZL_d02580	HK	Classic	6	HisKA-HATPase	Paired	AZOLI_p40375	AZOBR_40167	AZCBG_160116
AZL_d02720	HK	Hybrid	1	HAMP-PAS-HisKA-HATPase-REC-Hpt	Orphan	AZOLI_p40365	-	-
AZL_d02740	RR	unclassified	0	Response regulator, unclassified contains 1 REC	Orphan	AZOLI_p40363	-	-
AZL_d02840	HK	Hybrid	0	HisKA-HATPase-REC	Orphan	AZOLI_p40303	-	-
AZL_d02970	RR	OmpR	0	REC-Trans_reg_C	Orphan	AZOLI_p40436	AZOBR_p1130080	AZCBG_p150112
AZL_d03020	RR	CheB	0	REC-CheB_methylest	Paired	AZOLI_p40441	AZOBR_p1130076	AZCBG_p150108
AZL_d03030	RR	CheY	0	REC	Paired	AZOLI_p40442	AZOBR_p1130075	AZCBG_p150107
AZL_d03050	HK	CheA	0	Hpt-HisKA-HATPase-CheW-CheW-REC	Orphan	AZOLI_p40444	AZOBR_p1130073	AZCBG_p150105
AZL_d03090	HK	Classic	0	HisKA_2-HATPase	Orphan	AZOLI_p40452	AZOBR_p1170081	AZCBG_160137
AZL_d03440	HK	CheA	0	Hpt-HisKA-HATPase-CheW	Paired	AZOLI_p40512	AZOBR_p280112	AZCBG_p2210047
AZL_d03450	RR	CheY	0	REC	Paired	AZOLI_p40513	AZOBR_p280111	AZCBG_p2210048
AZL_d03480	RR	CheB	0	REC-CheB_methylest	Orphan	AZOLI_p40516	AZOBR_p280108	AZCBG_p2210051
AZL_d03520	RR	CheY	0	REC	Orphan	AZOLI_p40520	AZOBR_p280103	AZCBG_p2210056
AZL_d03650	HK	Hybrid	2	Cache-HAMP-HisKA-HATPase-REC	Orphan	AZOLI_p40536	AZOBR_p1120024	AZCBG_p140041
AZL_d03750	HK	Classic	8	MASE-HisKA-HATPase	Paired	-	-	AZCBG_p190013
AZL_d03760	RR	CheY	0	REC	Paired	-	-	AZCBG_p190014
AZL_d04140	RR	OmpR	0	REC-Trans_reg_C	Paired	AZOLI_p10177: A. lipoferum 4B	AZOLI_p10177: Alipoferum4B	AZOLI_p10177: Alipoferum4B
AZL_d04150	HK	Hybrid	7	HisKA-HATPase-REC	Paired	AZOBR_p1110101: A. brasilense Sp245	AZOBR_p1110101: AbrasilenseSp245	AZOBR_p1110101: AbrasilenseSp245
AZL_e00470	RR	CheY	0	REC	Paired	154250814: Parvibaculum lavamentivorans DS-1	154250814: Parvibaculum_lavamentivorans_DS-1	154250814: Parvibaculum_lavamentivorans_DS-1
AZL_e00480	RR	CheY	0	REC	Paired	86360807: Rhizobium etli CFN42	86360807: Rhizobium_etli_CFN_42	86360807: Rhizobium_etli_CFN_42
AZL_e00490	HK	Classic	0	CheB_methylest-MeTrc-PAS-PAS-HWE_HK	Orphan	92109717: Nitrobacter hamburgensis X14	92109717: Nitrobacter_hamburgensis_X14	92109717: Nitrobacter_hamburgensis_X14
AZL_e00520	HK	Classic	0	PAS-HisKA_2-HATPase	Orphan	AZOLI_p10914	-	-
AZL_e00570	RR	NarL	0	REC-HTH_LUXR	Paired	AZOBR_140302: AbrasilenseSp245	AZOBR_140302: AbrasilenseSp245	AZOBR_140302: AbrasilenseSp245
AZL_e00580	HK	Hybrid	0	CheB_methylest-MeTrc-PAS-PAS-GAF-HisKA-HATPase-REC	Paired	154149874: Candidatus Methanoregula boonei 6A8	154149874: Candidatus_Methanoregula_boonei_6A8	154149874: Candidatus_Methanoregula_boonei_6A8
AZL_e00640	HK	Classic	8	HisKA_3-HATPase	Paired	27376446: Bradyrhizobium japonicum USDA 110	27376446: Bradyrhizobium_japonicum_USDA_110	27376446: Bradyrhizobium_japonicum_USDA_110
AZL_e00650	RR	NarL	0	REC-HTH_LUXR	Paired	27376447: Bradyrhizobium japonicum USDA 110	27376446: Bradyrhizobium_japonicum_USDA_110	27376446: Bradyrhizobium_japonicum_USDA_110
AZL_e01010	RR	OmpR	0	REC-Trans_reg_C	Orphan	AZOLI_p50035	AZOBR_p410055	-
AZL_e01270	RR	PrrA	0	REC-HTH_8	Paired	AZOLI_p50342	AZOBR_p220012	AZCBG_p280026
AZL_e01280	HK	Classic	5	HisKA-HATPase	Paired	AZOLI_p50341	AZOBR_p220013	AZCBG_p280027
AZL_e02000	HK	Classic	0	PAS-HisKA-HATPase	Orphan	AZOLI_p50258	AZOBR_10363	AZCBG_70082
AZL_e02320	HK	Classic	0	PAS-PAS-PAS-HisKA_2-HATPase	Paired	AZOLI_p50093	AZOBR_p280115	AZCBG_p2210044
AZL_e02330	RR	CheY	0	REC	Paired	AZOLI_p50092	AZOBR_p280114	AZCBG_p2210045
AZL_e02590	HK	Classic	2	HAMP-HisKA-HATPase	Paired	17548536: Ralstonia solanacearum GMI1000	17548536: Ralstonia_solanacearum_GMI1000	17548536: Ralstonia_solanacearum_GMI1000
AZL_e02600	RR	OmpR	0	REC-Trans_reg_C	Paired	17548535: Ralstonia solanacearum GMI1000	17548535: Ralstonia_solanacearum_GMI1000	17548535: Ralstonia_solanacearum_GMI1000
AZL_e02640	RR	OmpR	0	REC-Trans_reg_C	Orphan	AZOLI_p50227	-	-
AZL_e02670	RR	NarL	0	REC-HTH_LUXR	Paired	AZOLI_p50157	AZOBR_110084	AZCBG_330079
AZL_e02890	HK	Classic	0	PAS-HisKA-HATPase	Paired	AZOLI_p50176	AZOBR_100174	AZCBG_300044
AZL_e02960 *	HK	Classic	1	HisKA-HATPase	Paired	146280548: Pseudomonas stutzeri A1501	146280548: Pseudomonas_stutzeri_A1501	146280548: Pseudomonas_stutzeri_A1501
AZL_e02970 *	RR	NtrC	0	REC-AAA-HTH	Paired	146280547: Pseudomonas stutzeri A1501	146280547: Pseudomonas_stutzeri_A1501	146280547: Pseudomonas_stutzeri_A1501
AZL_e03710	HK	Hybrid	3	HAMP-PAS-PAS-HisKA-HATPase-REC-HPt	Orphan	AZOLI_p50229	-	-
AZL_e03740	HK	Hybrid	13	PAS-HisKA-HATPase-REC	Orphan	AZOLI_p50232	-	-
AZL_e03770	RR	NarL	0	REC-HTH_LUXR	Orphan	AZOLI_p50233	-	-
AZL_e03800	HK	Hybrid	0	GAF-PAS-PAS-HisKA-HATPase-REC-REC-HPt	Paired	AZOLI_p50237	AZOBR_p310003	-
AZL_e03810	RR	NtrC	0	REC-AAA-HTH	Paired	AZOLI_p50238	AZOBR_p310004	-
AZL_e03930	HK	Classic	7	PAS-HisKA-HATPase	Orphan	AZOLI_p50111	-	-
AZL_e04050	RR	LytTR	0	REC-LytTR	Paired	AZOLI_p50422	AZOBR_p210076	AZCBG_p240001	lytR
AZL_e04060	HK	Classic	6	GAF-HisKA-HATPase	Paired	AZOLI_p50421	AZOBR_p210077	AZCBG_p240002	lytS
* Genes highlighted in blue are unique to the considered Azospirillum genome. For the corresponding encoded proteins, the best blast hit is given. The best blast hit is sometimes an Azospirillum protein but not fulfilling the criteria for determining orthologues.
# Numbers correspond to the number of transmembrane helices predicted in the corresponding protein.
