# Supplementary material for: Genome-wide survey of two-component signal transduction systems in the plant growth-promoting bacterium Azospirillum
Source: BMC Genomics. 2015 Oct 22;16:833. doi: 10.1186/s12864-015-1962-x (PMC4618731; doi:10.1186/s12864-015-1962-x)
Supplement: Additional file 5: Table S4. — Domain architecture, genetic organization and subcellular localization of A. brasilense Sp245 TCS components. (XLSX 33 kb) [file 12864_2015_1962_MOESM5_ESM.xlsx]

## Sheet: AbrasiSp245
Label *	TCS type	Type	Tm#	Domain architecture	Genetic organization	A.brasilense CBG497	A. lipoferum 4B	Azospirillum sp. B510	Gene
AZOBR_100073	RR	CheY	0	REC	Orphan	AZCBG_270083	AZOLI_1446	AZL_017570
AZOBR_10008	HK	Classic	1	PAS-HisKA-HATPase	Orphan	AZCBG_10064	-	-
AZOBR_100152	RR	CheY	0	REC	Orphan	AZCBG_300025	AZOLI_1320	AZL_015290
AZOBR_100174	HK	Classic	0	PAS-PAS-PAS-PAS-HisKA-HATPase	Orphan	AZCBG_300044	AZOLI_p50176	AZL_e02890
AZOBR_100206	RR	PleD	0	REC-GGDEF	Orphan	AZCBG_300074	-	-
AZOBR_10031	RR	RpfG	0	REC-HD_GYP	Orphan	AZCBG_20012	AZOLI_2822	AZL_001680
AZOBR_100337	RR	CheY	0	REC	Orphan	AZCBG_320015	-	-
AZOBR_100355	HK	Hybrid	0	PAS-HisKA-HATPase-REC	Orphan	AZCBG_320032	-	-
AZOBR_100358	HK	Hybrid	2	PAS-HisKA-HATPase-REC	Paired	AZCBG_320034	AZOLI_0992	-
AZOBR_100360	RR	CheY	0	REC	Paired	AZCBG_320035	AZOLI_0993	AZL_018020
AZOBR_100368	HK	Hybrid	2	HAMP-PAS-PAS-PAS-HisKA-HATPase-REC	Orphan	AZCBG_320042	-	-
AZOBR_100393	HK	Classic	3	HisKA_2-HATPase	Orphan	15678496: Methanothermobacter thermautotrophicus str. Delta H	Methanothermobacter thermautotrophicus str Delta H	Methanothermobacter thermautotrophicus str Delta H
AZOBR_10074	HK	Classic	1	PAS-HisKA_MA-HATPase	Orphan	83310210: Magnetospirillum magneticum AMB-1	Magnetospirillum magneticum AMB-1	Magnetospirillum magneticum AMB-1
AZOBR_10077	HK	Classic	3	HisKA_MA-HATPase	Orphan	170739589: Methylobacterium sp.4-46	Methylobacterium sp 4-46	Methylobacterium sp 4-46
AZOBR_10079	HK	Hybrid	3	HAMP-PAS-PAS-HisKA-HATPase-REC	Orphan	AZCBG_30011	AZOLI_2536	-
AZOBR_10091	RR	PrrA	0	REC-HTH_8	Orphan	85373892: Erythrobacter litoralis HTCC2594	Erythrobacter litoralis HTCC2594	Erythrobacter litoralis HTCC2594
AZOBR_10096	HK	Classic	2	HisKA-HATPase	Orphan	182678851: Beijerinckia indica subsp. indica ATCC 9039	Beijerinckia indica subsp indica ATCC 9039	Beijerinckia indica subsp indica ATCC 9039
AZOBR_10109	HK	Classic	2	PAS-PAS-HisKA-HATPase	Complex	AZCBG_30086	-	AZL_027150
AZOBR_10111	HK	Classic	2	HAMP-HisKA-HATPase	Complex	AZCBG_40001	AZOLI_0004	AZL_026610
AZOBR_10112	RR	OmpR	0	REC-Trans_reg_C	Complex	AZCBG_40002	AZOLI_0005	AZL_026620
AZOBR_10185	RR	RpfG	0	REC-HD_GYP	Orphan	AZCBG_40071	AZOLI_0112	AZL_025960
AZOBR_10186	RR	CheY	0	REC	Orphan	AZCBG_40072	-	-
AZOBR_10216	HK	Classic	0	HisKA-HATPase	Orphan	AZCBG_40096	AZOLI_2651	AZL_003790
AZOBR_10222	RR	unclassified	0	Response regulator, unclassified contains 1 REC	Orphan	AZCBG_40101	AZOLI_2655	AZL_003750
AZOBR_10228	HK	Hybrid	2	PAS-HisKA-HATPase-REC-Hpt	Orphan	AZCBG_40108	-	-
AZOBR_10231	RR	NtrC	0	REC-AAA-HTH	Orphan	AZCBG_40111	AZOLI_2933	AZL_027110
AZOBR_10241	RR	OmpR	0	REC-Trans_reg_C	Orphan	AZCBG_50001	AZOLI_3004	AZL_000280
AZOBR_10247	HK	Classic	2	PAS-HisKA-HATPase	Orphan	AZCBG_60002	AZOLI_3010	AZL_000230	phoR
AZOBR_10363	HK	Classic	0	PAS-PAS-HisKA-HATPase	Orphan	AZCBG_70082	AZOLI_p50258	AZL_e02000
AZOBR_10420	RR	OmpR	0	REC-Trans_reg_C	Orphan	AZCBG_80050	AZOLI_0055	AZL_026340
AZOBR_10460	HK	Hybrid	3	Cache-PAS-HisKA-HATPase-REC	Orphan	AZCBG_100030	AZOLI_1610	AZL_012670
AZOBR_10489	RR	CheY	0	REC	Orphan	AZCBG_100059	AZOLI_3109	AZL_028260	phoB
AZOBR_10527	HK	Classic	0	PAS-HisKA-HATPase	Orphan	AZCBG_110013	-	-
AZOBR_110026	RR	NarL	0	REC-HTH_LUXR	Paired	AZCBG_330024	AZOLI_2256	AZL_021910
AZOBR_110027	RR	NarL	0	REC-HTH_LUXR	Paired	AZCBG_330026	AZOLI_2254	AZL_021900
AZOBR_110084	RR	NarL	0	REC-HTH_LUXR	Paired	AZCBG_330079	AZOLI_p50157	AZL_e02670
AZOBR_110085	HK	Classic	1	PilJ-HisKA-HATPase	Paired	AZCBG_330081	AZOLI_p10019	AZL_a07670
AZOBR_140040	HK	Hybrid	0	REC-HisKA-HATPase	Orphan	AZCBG_350030	AZOLI_1645	AZL_016540
AZOBR_140044	HK	Classic	0	HisKA_MA-HATPase	Paired	AZCBG_350033	AZOLI_1642	AZL_016510
AZOBR_140045	RR	OmpR	0	REC-Trans_reg_C	Paired	AZCBG_350034	AZOLI_1641	AZL_016500
AZOBR_140111	RR	CheY	0	REC	Orphan	AZCBG_350095	AZOLI_p10106	AZL_a00420
AZOBR_140144	RR	NarL	0	REC-GerE	Paired	AZCBG_350124	AZOLI_0783	AZL_009430
AZOBR_140145	HK	Classic	1	HisKA-HATPase	Paired	AZCBG_350125	AZOLI_0782	AZL_009420
AZOBR_140206	RR	CheY	0	REC	Orphan	AZCBG_370009	-	-
AZOBR_140292	HK	Hybrid	3	Cache-PAS-HisKA-HATPase-REC-Hpt	Orphan	AZCBG_370089	AZOLI_p40475	AZL_013500
AZOBR_140302	RR	NarL	0	REC-HTH_LUXR	Orphan	AZCBG_370097	AZOLI_p40461	AZL_013620
AZOBR_140305	RR	NarL	0	REC-HTH_LUXR	Orphan	AZCBG_370100	AZOLI_1403	AZL_017170	flcA
AZOBR_150092	RR	CheY	0	REC	Orphan	AZCBG_420016	AZOLI_1551	AZL_010880
AZOBR_150097	HK	Hybrid	1	PAS-PAS-PAS-HisKA-HATPase-REC	Orphan	AZCBG_420023	-	AZL_c05230
AZOBR_150104	HK	Classic	2	HAMP-HisKA-HATPase	Paired	AZCBG_420029	AZOLI_0986	AZL_010830
AZOBR_150105	RR	OmpR	0	REC-Trans_reg_C	Paired	AZCBG_420030	AZOLI_0984	AZL_010820
AZOBR_150133	HK	Hybrid	1	HAMP-PAS-PAS-HisKA-HATPase-REC	Orphan	AZCBG_420053	-	-
AZOBR_150176	HK	Hybrid	2	PAS-PAS-PAS-HisKA-HATPase-REC	Orphan	AZCBG_420092	AZOLI_1479	AZL_012120
AZOBR_150227	HK	Classic	0	PAS-PAS-PAS-HisKA-HATPase	Orphan	AZCBG_420140	AZOLI_0490	AZL_006130
AZOBR_180050	HK	Classic	0	PAS-HisKA-HATPase	Orphan	AZCBG_230029	-	-
AZOBR_180120	RR	CheY	0	REC	Orphan	AZCBG_490035	AZOLI_1914	AZL_019620
AZOBR_180128	RR	NarL	0	REC-HTH_LUXR	Paired	AZCBG_490043	AZOLI_1921	AZL_019680
AZOBR_180129	RR	NarL	0	REC-HTH_LUXR	Paired	AZCBG_490044	AZOLI_1922	AZL_019690
AZOBR_180145	HK	Classic	0	CHASE-PAS-HisKA-HATPase	Paired	AZCBG_490056	AZOLI_0597	AZL_006970
AZOBR_180146	HK	Hybrid	0	HisKA-HATPase-REC	Paired	AZCBG_490057	AZOLI_0596	-
AZOBR_180148	HK	Classic	0	HisKA-HATPase	Orphan	AZCBG_490058	-	-
AZOBR_180151	RR	unclassified	0	REC,1 Hpt	Orphan	AZCBG_490060	-	-
AZOBR_180171	RR	RsbU	0	REC-SpoIIE	Orphan	AZCBG_490076	AZOLI_0195	-
AZOBR_180191	RR	CheY	0	REC	Orphan	AZCBG_490087	AZOLI_0298	AZL_004370
AZOBR_180193	HK	Hybrid	0	PAS-HisKA-HATPase-REC	Orphan	AZCBG_490089	-	-
AZOBR_180210	RR	NarL	0	REC-HTH_LUXR	Orphan	AZCBG_490104	AZOLI_p30592	AZL_a09950
AZOBR_180221	HK	Hybrid	0	PAS-HisKA-HATPase-REC	Orphan	AZCBG_490114	-	-
AZOBR_200168	HK	Classic	1	PAS-HisKA-HATPase	Orphan	AZCBG_10002	AZOLI_0706	AZL_008960
AZOBR_200195	RR	CheY	0	REC	Orphan	AZCBG_10026	AZOLI_2326	AZL_022620
AZOBR_200198	HK	Classic	13	HisKA-HATPase	Orphan	AZCBG_10029	AZOLI_2329	-
AZOBR_200200	RR	CheY	0	REC	Complex	AZCBG_10031	AZOLI_2425	AZL_023410
AZOBR_200201	PP	Hpt	0	Hpt	Complex	AZOLI_2426: A. lipoferum 4B
AZOBR_200202	HK	CheA	0	HisKA-HATPase-CheW	Complex	AZL_023420: Azospirillum sp. B510
AZOBR_200207	RR	CheB	0	REC-CheB_methylest	Orphan	AZCBG_10037	AZOLI_2431	AZL_023470
AZOBR_200211	RR	RsbU	0	REC-SpoIIE	Paired	AZCBG_10041	AZOLI_2435	AZL_023510
AZOBR_200212	RR	RsbU	0	REC-SpoIIE	Paired	AZCBG_10042	AZOLI_2436	AZL_023520
AZOBR_200216	RR	RsbU	0	REC-SpoIIE	Paired	AZCBG_10046	AZOLI_0576	AZL_006840
AZOBR_200217	HK	Classic	0	HisKA_MA-HATPase	Paired	AZCBG_10047	AZOLI_0575	-
AZOBR_200219	HK	Classic	3	HAMP-PAS-HisKA_MA-HATPase	Paired	AZCBG_10049	AZOLI_0573	AZL_006810
AZOBR_200220	HK	Hybrid	0	PAS-HisKA-HATPase-REC-Hpt	Paired	AZCBG_10050	-	-
AZOBR_20031	RR	PleD	0	REC-GGDEF	Orphan	AZCBG_130013	AZOLI_p30118	AZL_c02400
AZOBR_30043	RR	CheY	0	REC	Orphan	AZL_d03760: Azospirillum sp. B510
AZOBR_40061	HK	Classic	3	HisKA_2-HATPase	Orphan	AZCBG_160024	AZOLI_2784	AZL_002050
AZOBR_40079	HK	Hybrid	6	PAS-HisKA-HATPase-REC	Orphan	AZCBG_160041	AZOLI_2551	AZL_024550
AZOBR_40083	RR	PleD	0	REC-GGDEF	Orphan	AZCBG_160043	AZOLI_2514	AZL_024270
AZOBR_40166	RR	PrrA	0	REC-HTH_8	Paired	AZCBG_160115	AZOLI_p40376	AZL_d02570
AZOBR_40167	HK	Classic	6	HisKA-HATPase	Paired	AZCBG_160116	AZOLI_p40375	AZL_d02580
AZOBR_40209	RR	unclassified	0	Hpt-REC	Orphan	AZCBG_160155	AZOLI_2710	AZL_003190
AZOBR_40281	HK	Classic	0	PAS-PAS-HisKA_2-HATPase	Orphan	170740518: Methylobacterium sp. 4-46
AZOBR_40285	HK	Classic	2	HAMP-HisKA-HATPase	Orphan	AZCBG_190008	AZOLI_2625	AZL_025060
AZOBR_40360	HK	Classic	1	CHASE-PAS-HisKA-HATPase	Paired	AZCBG_190072	-	-
AZOBR_40361	RR	CheY	0	REC	Paired	AZCBG_190073	-	-
AZOBR_50030	HK	Hybrid	0	PAS-HisKA-HATPase-REC	Orphan	AZOLI_p10942: A. lipoferum 4B
AZOBR_60017	RR	OmpR	0	REC-Trans_reg_C	Paired	AZCBG_p340024	-	AZL_c01270
AZOBR_60018	HK	Classic	2	HAMP-HisKA-HATPase	Paired	AZCBG_p340023	-	AZL_c01260
AZOBR_70063	HK	Classic	0	HAMP-HisKA-HATPase	Orphan	AZCBG_230077	AZOLI_0639	AZL_007350
AZOBR_70100	HK	Hybrid	0	REC-DUF-HisKA-HATPase	Orphan	AZCBG_230111	AZOLI_0534	AZL_0061460
AZOBR_90003	HK	Hybrid	0	HisKA-HATPase-REC	Orphan	AZCBG_270002	-	-
AZOBR_90006	RR	CheY	0	REC	Orphan	AZCBG_270006	AZOLI_0978	AZL_010770
AZOBR_p1100035	HK	CheA	0	Hpt-HATPase-CheW-REC	Orphan	AZCBG_p110046	AZOLI_p20364	AZL_a03120
AZOBR_p1100037	RR	CheB	0	REC-CheB_methylest	Complex	AZCBG_p1110047	AZOLI_p20363	AZL_a03110
AZOBR_p1100038	RR	unclassified	0	Response regulator contains 1 REC	Complex	AZL_a03100: Azospirillum sp. B510	AZL_a03100: AspB510	AZL_a03100: AspB510
AZOBR_p1100039	RR	CheY	0	REC	Complex	AZOLI_p20362: A. lipoferum 4B	AZOLI_p20362: Alipoferum4B	AZOLI_p20362: Alipoferum4B
AZOBR_p1100040	HK	Hybrid	0	HisKA-HATPase-REC	Complex	AZCBG_p1110049	AZOLI_p20361	AZL_a03090
AZOBR_p1100046	HK	Classic	2	HAMP-HisKA-HATPase	Paired	AZCBG_p1110055	-	-
AZOBR_p1100047	RR	NtrC	0	REC-AAA-HTH	Paired	AZCBG_p1110056	-	-
AZOBR_p110009	HK	Classic	0	PAS-HisKA-HATPase	Complex	AZCBG_p160194	AZOLI_1342	AZL_015080	ntrB
AZOBR_p110010	RR	NtrC	0	REC-AAA-HTH	Complex	AZCBG_p160195	AZOLI_1343	AZL_015070	ntrC
AZOBR_p110011	HK	Classic	5	HAMP-PAS-HisKA-HATPase	Complex	AZCBG_p160196	AZOLI_1344	AZL_015060	ntrX
AZOBR_p110013	RR	NtrC	0	REC-AAA-HTH	Orphan	AZCBG_p160197	AZOLI_1345	AZL_015050	ntrY
AZOBR_p110046	HK	Classic	2	HAMP-PAS-HisKA-HATPase	Paired	AZL_b02740: Azospirillum sp. B510
AZOBR_p110047	RR	CheY	0	REC	Paired	AZCBG_p160230	AZOLI_p10202	-
AZOBR_p110075	RR	CheY	0	REC	Paired	AZCBG_p160256	AZOLI_1139	AZL_014250
AZOBR_p110076	HK	Classic	4	PAS-HisKA-HATPase	Paired	AZCBG_p160257	AZOLI_1138	AZL_014240
AZOBR_p110094	HK	Classic	3	HisKA_MA-HATPase	Paired	AZCBG_p160271	AZOLI_p10187	AZL_a02320
AZOBR_p110095	RR	OmpR	0	REC-Trans_reg_C	Paired	AZCBG_p160272	AZOLI_p10186	AZL_a02310
AZOBR_p110133	HK	Hybrid	3	PAS-PAS-PAS-PAS-HisKA-HATPase-REC	Orphan	AZOLI_p10036: A. lipoferum 4B
AZOBR_p110153	HK	Classic	2	HisKA_2-HATPase	Orphan	AZCBG_p160321	AZOLI_p40010	-
AZOBR_p1110025	RR	OmpR	0	REC-Trans_reg_C	Orphan	AZCBG_p130025	-	AZL_a02800
AZOBR_p1110027	HK	Classic	0	HisKA_MA-HATPase	Orphan	AZL_a02790: Azospirillum sp. B510
AZOBR_p1110101	HK	Hybrid	1	HisKA-HATPase-REC-Hpt	Paired	AZCBG_p1300096	-	-
AZOBR_p1110102	HK	Hybrid	0	REC-HisKA	Paired	186685534: Nostoc punctiforme PCC 73102
AZOBR_p1110140	RR	CheY	0	REC	Orphan	AZCBG_p130140	-	-
AZOBR_p1120008	HK	Hybrid	3	HisKA-HATPase-REC	Orphan	AZCBG_p140027	AZOLI_p10572	AZL_a06630
AZOBR_p1120024	HK	Hybrid	2	HAMP-HisKA-HATPase-REC	Orphan	AZCBG_p140041	AZOLI_p40536	AZL_d03650
AZOBR_p1130073	HK	CheA	0	Hpt-HisKA-HATPase-CheW-CheW-REC	Orphan	AZCBG_p150105	AZOLI_p40444	AZL_d03050
AZOBR_p1130075	RR	CheY	0	REC	Paired	AZCBG_p150107	AZOLI_p40442	AZL_d03030
AZOBR_p1130076	RR	CheB	0	REC-CheB_methylest	Paired	AZCBG_p150108	AZOLI_p40441	AZL_d03020
AZOBR_p1130080	RR	OmpR	0	REC-Trans_reg_C	Orphan	AZCBG_p150112	AZOLI_p40436	AZL_d02970
AZOBR_p1130091	RR	NtrC	0	REC-AAA-HTH	Orphan	AZCBG_p150121	AZOLI_p20332	AZL_a02900
AZOBR_p1130098	HK	Classic	3	HisKA-HATPase	Orphan	AZCBG_p150128	-	AZL_c00440
AZOBR_p1130109	RR	NarL	0	REC-HTH_LUXR	Orphan	AZCBG_p150136	AZOLI_p30354	AZL_c00500
AZOBR_p1130123	HK	Classic	6	HAMP-PAS-HisKA_MA-HATPase	Orphan	AZCBG_p150147	-	-
AZOBR_p1130181	RR	CheY	0	REC	Orphan	AZCBG_p150206	-	-
AZOBR_p1130200	HK	Classic	1	PAS-PAS-PAS-HisKA-HATPase	Orphan	AZCBG_p150223	-	-
AZOBR_p1140014	RR	CheY	0	REC	Orphan	AZCBG_p360043	-	-
AZOBR_p1140023	HK	Classic	0	PAS-HisKA_2-HATPase	Orphan	AZCBG_p360052	AZOLI_p30183	AZL_c01000
AZOBR_p1140055	RR	CheY	0	REC	Orphan	197105722: Phenylobacterium zucineum HLK1
AZOBR_p1140056	HK	Hybrid	2	HisKA-HATPase-REC	Orphan	-	AZOLI_p60621	-
AZOBR_p1140071	RR	NarL	0	PAS-PAS-PAS-PAS-REC-HTH_LUXR	Orphan	163854273: Methylobacterium extorquens PA1
AZOBR_p1140109	RR	NtrC	0	REC-AAA-HTH	Paired	AZCBG_p150234	AZOLI_p10628	AZL_a05630	dctB
AZOBR_p1140110	HK	Classic	0	HisKA-HATPase	Paired	AZCBG_p150235	AZOLI_p10629	AZL_a05640	dctD
AZOBR_p1170006	RR	CheY	0	REC	Orphan	AZCBG_p160061	AZOLI_p10333	AZL_a03630
AZOBR_p1170037	RR	CheY	0	REC	Orphan	AZCBG_p160095	AZOLI_2821	AZL_001690
AZOBR_p1170047	HK	Hybrid	3	Cache-HAMP-PAS-HisKA-HATPase-REC	Orphan	AZCBG_p160105	AZOLI_2488	-
AZOBR_p1170060	RR	CheY	0	REC	Paired	AZCBG_p160117	-	-
AZOBR_p1170061	PP	HPt	0	Hpt	Paired	AZCBG_p160118	-	-
AZOBR_p1170081	HK	Classic	0	HisKA_2-HATPase	Orphan	AZCBG_p160137	AZOLI_p40452	AZL_d03090
AZOBR_p120124	RR	PleD	0	REC-GGDEF	Orphan	AZCBG_p160373	AZOLI_2108	AZL_020630
AZOBR_p130054	RR	unclassified	0	REC-MarR	Orphan	AZCBG_p160429	-	-
AZOBR_p130056	RR	OmpR	0	REC-Trans_reg_C	Paired	AZCBG_p160430	-	-
AZOBR_p130057	HK	Hybrid	8	7TMR-DISM_7TM-HisKA-HATPase-REC-Hpt	Paired	AZCBG_p160431	-	-
AZOBR_p130065	RR	unclassified	0	REC-MarR	Orphan	AZCBG_p160441	-	AZL_a01540
AZOBR_p130136	RR	PleD	0	REC-REC-GGDEF	Complex	AZCBG_p160524	AZOLI_1833	AZL_018680
AZOBR_p130137	RR	CheY	0	REC	Complex	AZCBG_p160525	AZOLI_1834	AZL_018690
AZOBR_p130138	HK	Classic	0	PAS-GAF-HisKA-HATPase	Complex	AZCBG_p160527	-	-
AZOBR_p130184	HK	Hybrid	0	REC-HisKA-HATPase	Orphan	AZCBG_p160568	AZOLI_1900	AZL_019470
AZOBR_p130196	HK	Hybrid	3	HisKA-HATPase-REC	Complex	AZCBG_p160582	-	-
AZOBR_p130197	RR	OmpR	0	REC-Trans_reg_C	Complex	AZCBG_p160583	AZOLI_1219	AZL_013640
AZOBR_p130198	HK	Classic	2	HAMP-HisKA-HATPase	Complex	AZCBG_p160584	AZOLI_1218	AZL_013630
AZOBR_p140013	HK	Hybrid	1	PAS-PAS-HisKA-HATPase-REC	Orphan	AZCBG_p170070	-	-
AZOBR_p140019	RR	CheY	0	REC	Orphan	AZCBG_p170076	AZOLI_p10622	AZL_a05600
AZOBR_p140050	HK	Classic	2	PAS-HisKA_MA-HATPase	Orphan	AZCBG_p180024	AZOLI_p10606	AZL_a05540
AZOBR_p140095	HK	Classic	0	HisKA-HATPase	Orphan	AZCBG_p190020	-	-
AZOBR_p140097	RR	CheY	0	REC	Orphan	AZCBG_p190022	AZOLI_p20340	AZL_a02980
AZOBR_p150041	HK	Classic	0	HisKA-HATPase	Paired	118579601: Pelobacter_propionicus_DSM_2379
AZOBR_p150042	RR	CheY	0	REC	Paired	AZCBG_p150029	AZOLI_1030	AZL_017680
AZOBR_p150093	HK	Classic	0	PAS-PAS-GAF-HWE_HK	Paired	73668357: Methanosarcina barkeri str. Fusaro	73668357: Methanosarcina_barkeri_str_Fusaro	73668357: Methanosarcina_barkeri_str_Fusaro
AZOBR_p150094	RR	unclassified	0	Response regulator, unclassified contains 1 REC	Paired	AZL_d02740: Azospirillum sp. B510	AZL_d02740: AspB510	AZL_d02740: AspB510
AZOBR_p170011	HK	Hybrid	0	HAMP-PAS-PAS-HisKA-HATPase-REC	Orphan	AZCBG_p1100014	-	-
AZOBR_p170031	HK	Classic	8	HisKA-HATPase	Paired	AZCBG_p1100032	-	-
AZOBR_p170032	RR	NarL	0	REC-GerE	Paired	AZCBG_p1100033	AZOLI_p20624	-
AZOBR_p170069	HK	Classic	0	PAS-HisKA-HATPase	Paired	39936994: Rhodopseudomonas palustris CGA009	39936994: Rhodopseudomonas_palustris_CGA009	39936994: Rhodopseudomonas_palustris_CGA009
AZOBR_p170070	RR	NarL	0	REC-REC-PAS-PAS-GerE	Paired	46202761: Magnetospirillum magnetotacticum MS-1	46202761: Magnetospirillum_magnetotacticum_MS-1	46202761: Magnetospirillum_magnetotacticum_MS-1
AZOBR_p210076	RR	LytTR	0	REC-LytTR	Paired	AZCBG_p240001	AZOLI_p50422	AZL_e04050	lytR
AZOBR_p210077	HK	Classic	6	GAF-HisKA-HATPase	Paired	AZCBG_p240002	AZOLI_p50421	AZL_e04060	lytS
AZOBR_p210089	RR	NarL	0	REC-HTH_LUXR	Paired	AZCBG_p240013	AZOLI_p20317	AZL_c01160
AZOBR_p210090	HK	Classic	7	MASE-HisKA-HATPase	Paired	AZCBG_p240014	AZOLI_p20318	AZL_c01170
AZOBR_p210105	HK	Hybrid	1	HAMP-HisKA-HATPase-REC-REC-Hpt	Complex	AZCBG_p240027	-	-
AZOBR_p210106	RR	CheY	0	REC	Complex	AZCBG_p240028	-	-
AZOBR_p210107	HK	Hybrid	0	REC-HisKA-HATPase	Complex	AZCBG_p240029	-	-
AZOBR_p210143	HK	Classic	3	Cache-PAS-PAS-PAS-HisKA-HATPase	Orphan	AZCBG_p260013	-	-
AZOBR_p210153	RR	NarL	0	REC-HTH_LUXR	Paired	AZCBG_p260023	-	-
AZOBR_p210154	RR	NarL	0	REC-HTH_LUXR	Paired	AZCBG_p260024	-	-
AZOBR_p210156	RR	NarL	0	REC-HTH_LUXR	Orphan	AZCBG_p260025	-	-
AZOBR_p210201	RR	CheY	0	REC	Orphan	AZCBG_p280009	-	-
AZOBR_p220012	RR	PrrA	0	REC-HTH_8	Paired	AZCBG_p280026	AZOLI_p50342	AZL_e01270
AZOBR_p220013	HK	Classic	6	HisKA-HATPase	Paired	AZCBG_p280027	AZOLI_p50341	AZL_e01280
AZOBR_p220080	RR	RpfG	0	REC-HD_GYP	Paired	AZCBG_p2100007	AZOLI_p40426	AZL_d01790
AZOBR_p220081	HK	Hybrid	1	PAS-PAS-HisKA-HATPase-REC-Hpt	Paired	AZCBG_p2100008	AZOLI_p40420	AZL_d01830
AZOBR_p230031	HK	Classic	1	PBPb-HisKA-HATPase	Paired	AZCBG_p2110061	-	-
AZOBR_p230032	RR	NarL	0	REC-HTH_LUXR	Paired	AZCBG_p2110062	-	-
AZOBR_p230081	HK	Classic	4	KdpD-Usp-HisKA-HATPase	Paired	AZCBG_p2120018	AZOLI_p20517	AZL_b02700	kdpD
AZOBR_p230082	RR	OmpR	0	REC-Trans_reg_C	Paired	AZCBG_p2120019	AZOLI_p20518	AZL_b02690	kdpE
AZOBR_p230092	RR	CheY	0	REC	Complex	AZCBG_p2120030	-	AZL_b06290
AZOBR_p230093	RR	NarL	0	REC-GerE	Complex	AZCBG_p2120031	AZOLI_p20691	AZL_b06300
AZOBR_p230094	HK	Classic	0	PAS-PAS-HisKA-HATPase	Complex	AZCBG_p2120032	AZOLI_p20692	AZL_b06310
AZOBR_p270005	RR	CheY	0	REC	Orphan	AZL_014250: Azospirillum sp. B510
AZOBR_p270161	HK	Hybrid	0	PAS-PAS-HisKA-HATPase-REC-Hpt	Orphan	AZCBG_p2200013	AZOLI_p10036	AZL_a02170
AZOBR_p280059	HK	Hybrid	0	REC-REC-PAS-HisKA-HATPase	Complex	AZCBG_p210002	AZOLI_p30170	AZL_c01480
AZOBR_p280060	HK	Hybrid	1	HAMP-HAMP-GAF-HisKA-HATPase-REC-REC-REC	Complex	AZCBG_p210001	-	-
AZOBR_p280061	RR	CheY	0	REC	Complex	AZCBG_p2210087	-	-
AZOBR_p280103	RR	CheY	0	REC	Orphan	AZCBG_p2210056	AZOLI_p40520	AZL_d03520
AZOBR_p280108	RR	CheB	0	REC-CheB_methylest	Orphan	AZCBG_p2210051	AZOLI_p40516	AZL_d03480
AZOBR_p280111	RR	CheY	0	REC	Paired	AZCBG_p2210048	AZOLI_p40513	AZL_d03450
AZOBR_p280112	HK	CheA	0	Hpt-HisKA-HATPase-CheW	Paired	AZCBG_p2210047	AZOLI_p40512	AZL_d03440
AZOBR_p280114	RR	CheY	0	REC	Paired	AZCBG_p2210045	AZOLI_p50092	AZL_e02330
AZOBR_p280115	HK	Classic	1	PAS-PAS-HisKA_2-HATPase	Paired	AZCBG_p2210044	AZOLI_p50093	AZL_e02320
AZOBR_p310001	HK	Hybrid	2	HisKA-HATPase-REC-Hpt	Orphan	117926677: Magnetococcus sp. MC-1
AZOBR_p310003	HK	Hybrid	1	GAF-PAS-PAS-HisKA-HATPase-REC-Hpt	Complex	-	AZOLI_p50237	AZL_e03800
AZOBR_p310004	RR	NtrC	0	REC-AAA-HTH	Complex	-	AZOLI_p50238	AZL_e03810
AZOBR_p310005	RR	CheY	0	REC	Complex	163849320: Chloroflexus aurantiacus J-10-fl	163849320: Chloroflexus_aurantiacus_J-10-fl	163849320: Chloroflexus_aurantiacus_J-10-fl
AZOBR_p310006	HK	Hybrid	5	PAS-HisKA-HATPase-REC-Hpt	Complex	AZL_a02970: Azospirillum sp. B510	AZL_a02970: AspB510	AZL_a02970: AspB510
AZOBR_p310007	RR	PleD	0	Hpt-REC-REC-GGDEF	Complex	163849321: Chloroflexus aurantiacus J-10-fl	Chloroflexus aurantiacus J-10-fl	Chloroflexus aurantiacus J-10-fl
AZOBR_p310130	HK	Hybrid	0	PAS-PAS-PAS-PAS-GAF-HisKA-HATPase-REC	Orphan	58039114: Gluconobacter oxydans 621H	Exiguobacterium sibiricum 255-15	Exiguobacterium sibiricum 255-15
AZOBR_p310162	HK	Classic	0	GAF-HisKA-HATPase	Orphan	AZCBG_p340172	-	-
AZOBR_p310185	HK	Hybrid	0	REC-HisKA_2-HATPase	Complex	170749191: Methylobacterium radiotolerans JCM 2831	170749191: Methylobacterium_radiotolerans_JCM_2831	170749191: Methylobacterium_radiotolerans_JCM_2831
AZOBR_p310186	RR	CheY	0	REC	Complex	83592004: Rhodospirillum rubrum ATCC 11170	83592004: Rhodospirillum_rubrum_ATCC_11170	83592004: Rhodospirillum_rubrum_ATCC_11170
AZOBR_p310187	HK	Classic	2	CHASE-HisKA_MA-HATPase	Complex	83592005: Rhodospirillum rubrum ATCC 11170	83592005: Rhodospirillum_rubrum_ATCC_11170	83592005: Rhodospirillum_rubrum_ATCC_11170
AZOBR_p310203	RR	CheY	0	REC	Paired	AZL_014250: Azospirillum sp. B510	AZL_014250: AspB510	AZL_014250: AspB510
AZOBR_p310204	HK	Classic	1	Cache-HIsKA-HATPase	Paired	83645179: Hahella chejuensis KCTC 2396	83645179: Hahella_chejuensis_KCTC_2396	83645179: Hahella_chejuensis_KCTC_2396
AZOBR_p330055	HK	Classic	1	GAF-HisKA_MA-HATPase	Orphan	186683910: Nostoc punctiforme PCC 73102	Azospirillum sp. B510	Azospirillum sp. B510
AZOBR_p330071	RR	NarL	0	REC-HTH_LUXR	Paired	-	AZOLI_p20239	AZL_b04540
AZOBR_p330072	HK	Classic	1	HisKA_3-HATPase	Paired	-	AZOLI_p20240	AZL_b04550
AZOBR_p330125	RR	FrzZ	0	REC-REC	Paired	15890924: Agrobacterium tumefaciens str C58
AZOBR_p330126	HK	Hybrid	0	PAS-HisKA-HisKA-HATPase-HATPase-REC-PAS-REC	Paired	-	-	AZL_a02620
AZOBR_p340008	HK	Hybrid	0	PAS-PAS-HisKA-HATPase-REC	Orphan	AZCBG_p340008	AZOLI_p60219	-
AZOBR_p340031	HK	Hybrid	1	PAS-PAS-PAS-PAS-HisKA-HATPase-REC	Orphan	170749674: Methylobacterium radiotolerans JCM 2831
AZOBR_p350049	RR	OmpR	0	REC-Trans_reg_C	Orphan	-	AZOLI_p20676	-
AZOBR_p350062	HK	Hybrid	1	HAMP-HisKA-HATPase-REC-Hpt	Paired	AZCBG_p310005	-	-
AZOBR_p350063	RR	CheY	0	REC	Paired	AZCBG_p310006	-	-
AZOBR_p410055	RR	OmpR	0	REC-Trans_reg_C	Orphan	-	AZOLI_p50035	AZL_e01010
AZOBR_p420015	HK	Hybrid	1	PAS-GAF-PHY-HWE_HK-REC	Paired	AZCBG_p460016	-	AZL_019580	bphP2
AZOBR_p420016	HK	Hybrid	3	PAS-PAS-HisKA-HATPase-REC-Hpt	Paired	AZCBG_p460014	-	-
AZOBR_p430030	HK	Classic	1	HAMP-PAS-HisKA-HATPase	Paired	AZCBG_p2210034	-	-
AZOBR_p430031	RR	NtrC	0	REC-AAA-HTH	Paired	AZCBG_p2210033	-	-
AZOBR_p430057	HK	Classic	3	Sensor_TM1-Stimuli_sens_1-HAMP-HisKA-HATPase	Paired	AZCBG_p2210009	AZOLI_2965	AZL_000650	chvG
AZOBR_p430058	RR	OmpR	0	REC-Trans_reg_C	Paired	AZCBG_p2210008	AZOLI_2966	AZL_000640	chvI
AZOBR_p440001	HK	Classic	7	PAS-HisKA-HATPase	Paired	83309946: Magnetospirillum magneticum AMB-1	83309946: Magnetospirillum_magneticum_AMB-1	83309946: Magnetospirillum_magneticum_AMB-1
AZOBR_p440002	RR	OmpR	0	REC-Trans_reg_C	Paired	AZL_c03650: Azospirillum sp. B510	AZL_c03650: AspB510	AZL_c03650: AspB510
AZOBR_p440030	HK	Hybrid	0	PAS-HisKA-HATPase-REC	Orphan	AZL_011360: Azospirillum sp. B510	Azospirillum sp. B510	Azospirillum sp. B510
AZOBR_p440069	HK	Classic	0	HAMP-HisKA-HATPase	Orphan	AZCBG_p490010	AZOLI_p30116	AZL_c02420
AZOBR_p440073	HK	Hybrid	0	REC-REC-PAS-PAS-PAS-HisKA-HATPase	Complex	163850235: Methylobacterium extorquens PA1
AZOBR_p440074	RR	CheY	0	REC	Complex	AZCBG_p490016	AZOLI_p20423	AZL_a05820
AZOBR_p440075	HK	Classic	0	PAS-GAF-PHY-HisKA-HATPase	Complex	AZCBG_p490017	AZOLI_p20424	AZL_a05830	bphP1
AZOBR_p440095	RR	OmpR	0	REC-Trans_reg_C	Orphan	AZCBG_p490032	AZOLI_0326	AZL_004580
AZOBR_p460017	RR	OmpR	0	REC-Trans_reg_C	Paired	AZCBG_p4170001	AZOLI_p20231	AZL_a08540
AZOBR_p460018	HK	Classic	3	2CSK-HAMP-HisKA-HATPase-SBP_bac_1	Paired	AZCBG_p4170002	AZOLI_p20230	AZL_a08530
AZOBR_p460061	HK	Hybrid	0	PAS-PAS-GAF-PAS-HisKA-HATPase-REC	Orphan	AZCBG_p4180003	-	-
AZOBR_p460082	RR	CheY	0	REC	Orphan	AZL_001300: Azospirillum sp. B510
AZOBR_p460092	RR	CheY	0	REC	Orphan	AZCBG_p4180031	-	-
AZOBR_p470048	RR	OmpR	0	REC-Trans_reg_C	Orphan	AZCBG_p4220013	-	-
AZOBR_p480018	HK	Classic	0	GAF-PAS-HisKA_2-HATPase	Paired	AZCBG_p410046	-	-
AZOBR_p480019	RR	NarL	0	REC-HTH_LUXR	Paired	AZCBG_p410045	-	-
AZOBR_p480071	HK	Hybrid	1	HAMP-PAS-HisKA-HATPase-REC	Orphan	AZCBG_p4230080	-	-
AZOBR_p480074	HK	Hybrid	0	HisKA-HATPase-REC	Orphan	AZCBG_p4230077	-	-
AZOBR_p50019	HK	Hybrid	1	PAS-HisKA-HATPase-REC	Orphan	AZOLI_p10036: A. lipoferum 4B	Azospirillum lipoferum 4B	Azospirillum lipoferum 4B
AZOBR_p50035	HK	Classic	1	HisKA-HATPase	Orphan	AZL_d03750: Azospirillum sp. B510	Azospirillum sp. B510	Azospirillum sp. B510
AZOBR_p50079	RR	NarL	0	REC-HTH_LUXR	Orphan	16265098: Sinorhizobium meliloti 1021	Sinorhizobium meliloti 1021	Sinorhizobium meliloti 1021
* Genes highlighted in blue are unique to the considered Azospirillum genome. For the corresponding encoded proteins, the best blast hit is given. The best blast hit is sometimes an Azospirillum protein but not fulfilling the criteria for determining orthologues.
# Numbers correspond to the number of transmembrane helices predicted in the corresponding protein.
