# Supplementary material for: Genome-wide survey of two-component signal transduction systems in the plant growth-promoting bacterium Azospirillum
Source: BMC Genomics. 2015 Oct 22;16:833. doi: 10.1186/s12864-015-1962-x (PMC4618731; doi:10.1186/s12864-015-1962-x)
Supplement: Additional file 6: Table S5. — Domain architecture, genetic organization and subcellular localization of A. brasilense CBG497 TCS components. (XLSX 28 kb) [file 12864_2015_1962_MOESM6_ESM.xlsx]

## Sheet: AbrasiCBG497
Label *	TCS type	Type	Tm#	Domain architecture	Genetic organization	A. brasilense Sp245	A. lipoferum 4B	Azospirillum sp. B510	Gene
AZCBG_10002	HK	Classic	2	PAS-HisKA-HATPase	Orphan	AZOBR_200168	AZOLI_0706	AZL_008960
AZCBG_100030	HK	Hybrid	2	PAS-HisKA-HATPase-REC	Orphan	AZOBR_10460	AZOLI_1610	AZL_012670
AZCBG_100059	RR	CheY	0	REC	Orphan	AZOBR_10489	AZOLI_3109	AZL_028260	phoB
AZCBG_10026	RR	Unclassified	0	REC	Orphan	AZOBR_200195	AZOLI_2326	AZL_022620
AZCBG_10029	HK	Classic	12	HisKA-HATPase	Orphan	AZOBR_200198	AZOLI_2329	-
AZCBG_10031	RR	CheY	0	REC	Paired	AZOBR_200200	AZOLI_2425	AZL_023410
AZCBG_10032	HK	CheA	0	Hpt-HisKA-HATPase-CheW	Paired	-	AZOLI_2426	AZL_023420
AZCBG_10037	RR	CheB	0	REC-CheB_methylest	Orphan	AZOBR_200207	AZOLI_2431	AZL_023470
AZCBG_10041	RR	RsbU	0	REC-SpoIIE	Paired	AZOBR_200211	AZOLI_2435	AZL_023510
AZCBG_10042	RR	RsbU	0	REC-SpoIIE	Paired	AZOBR_200212	AZOLI_2436	AZL_023520
AZCBG_10046	RR	RsbU	0	REC-SpoIIE	Paired	AZOBR_200216	AZOLI_0576	AZL_006840
AZCBG_10047	HK	Classic	0	HisKA_MA-HATPase	Paired	AZOBR_200217	AZOLI_0575	-
AZCBG_10049	HK	Classic	2	HAMP-PAS-HisKA_MA	Paired	AZOBR_200219	AZOLI_0573	AZL_006810
AZCBG_10050	HK	Hybrid	0	PAS-HisKA-HATPase-REC-HPt	Paired	AZOBR_200220	-	-
AZCBG_10064	HK	Classic	0	PAS-HisKA-HATPase	Orphan	AZOBR_10008	-	-
AZCBG_110013	HK	Classic	0	PAS-PAS-HisKA-HATPase	Orphan	AZOBR_10527	-	-
AZCBG_110022	RR	RpfG	0	REC-HD-GYP	Orphan	-	AZOLI_p40644	AZL_d00790
AZCBG_130013	RR	PleD	0	REC-GGDEF	Orphan	AZOBR_20031	AZOLI_p30118	AZL_c02400
AZCBG_160024	HK	Classic	2	HisKA-HATPase	Orphan	AZOBR_40061	AZOLI_2784	AZL_002050
AZCBG_160041	HK	Hybrid	5	PAS-HisKA-HATPase-REC	Complex	AZOBR_40079	AZOLI_2551	AZL_024550
AZCBG_160042	HK	Hybrid	1	PAS-HisKA-HATPase-REC-REC	Complex	-	AZOLI_2515	AZL_024280
AZCBG_160043	RR	PleD	0	REC-GGDEF	Complex	AZOBR_40083	AZOLI_2514	AZL_024270
AZCBG_160115	RR	PrrA	0	REC-HTH_8	Paired	AZOBR_40166	AZOLI_p40376	AZL_024270
AZCBG_160116	HK	Classic	4	HisKA-HATPase	Paired	AZOBR_40167	AZOLI_p40375	AZL_d02580
AZCBG_160155	RR	Unclassified	0	Hpt-REC	Orphan	AZOBR_40209	AZOLI_2710	AZL_003190
AZCBG_190008	HK	Classic	2	HAMP-HiskA-HATPase	Orphan	AZOBR_40285	AZOLI_2625	AZL_025060
AZCBG_190072	HK	Classic	2	CHASE-HisKA-HATPase	Paired	AZOBR_40360	-	-
AZCBG_190073	RR	Unclassified	0	REC	Paired	AZOBR_40361	-	-
AZCBG_20012	RR	RpfG	0	REC-HD-GYP	Orphan	AZOBR_10031	AZOLI_2822	AZL_001680
AZCBG_230007	HK	Hybrid	2	HisKA-HATPase-REC	Orphan	-	AZOLI_2297	AZL_022400
AZCBG_230029	HK	Classic	0	PAS-HisKA-HATPase	Orphan	AZOBR_180050	-	-
AZCBG_230077	HK	Classic	2	HAMP-HisKA-HATPase	Orphan	AZOBR_70063	AZOLI_0639	AZL_007350
AZCBG_230111	HK	Hybrid	0	REC-HisKA-HATPase-REC-Hpt	Orphan	AZOBR_70100	AZOLI_0534	AZL_006460
AZCBG_270002	HK	Hybrid	0	HisKA-HATPase-REC	Paired	AZOBR_9003	-	-
AZCBG_270006	RR	Unclassified	0	REC	Paired	AZOBR_9006	AZOLI_0978	AZL_010770
AZCBG_270083	RR	Unclassified	0	REC	Orphan	AZOBR_270083	AZOLI_1446	AZL_017570
AZCBG_300025	RR	CheY	0	REC	Orphan	AZOBR_100152	AZOLI_1320	AZL_015290
AZCBG_300044	HK	Classic	0	PAS-PAS-PAS-HisKA-HATPase	Orphan	AZOBR_100174	AZOLI_p50176	AZL_e02890
AZCBG_300074	RR	PleD	0	REC-GGDEF	Orphan	AZOBR_100206	-	-
AZCBG_30011	HK	Hybrid	2	HAMP-PAS-PAS-HisKA-HATPase-REC	Orphan	AZOBR_10079	AZOLI_2536	-
AZCBG_30070	RR	PrrA	0	REC-HTH_8	Orphan	392380604: A. brasilense Sp245
AZCBG_30075	PP	HisKA	2	HisKA	Orphan	392380609: A. brasilense Sp245
AZCBG_30085	HK	Hybrid	1	HAMP-PAS-HisKA-HATPase-REC-Hpt	Paired	-	AZOLI_2936	AZL_027140
AZCBG_30086	HK	Classic	2	PAS-PAS-PAS-HisKA-HATPase	Paired	AZOBR_10109	-	AZL_027150
AZCBG_320015	RR	CheY	0	REC	Orphan	AZOBR_100337	-	-
AZCBG_320032	HK	Hybrid	0	PAS-PAS-HisKA-HATPase-REC	Complex	AZOBR_100355	-	-
AZCBG_320033	RR	CheY	0	REC	Complex	Caenispirillum salinarum
AZCBG_320034	HK	Hybrid	2	PAS-PAS-PAS-HisKA-HATPase-REC	Complex	AZOBR_100358	AZOLI_0992	-
AZCBG_320035	RR	CheY	0	REC	Complex	AZOBR_100360	AZOLI_0993	AZL_018020
AZCBG_320042	HK	Hybrid	0	HAMP-PAS-PAS-PAS-HisKA-HATPase-REC	Orphan	AZOBR_100368	-	-
AZCBG_330024	RR	NarL	0	REC-GerE	Paired	AZOBR_110026	AZOLI_2256	AZL_021910
AZCBG_330026	RR	NarL	0	REC-GerE	Paired	AZOBR_110027	AZOLI_2254	AZL_021900
AZCBG_330079	RR	CheY	0	REC	Paired	AZOBR_110084	AZOLI_p50157	AZL_e02670
AZCBG_330081	HK	Classic	1	PilJ-HisKA-HATPase	Paired	AZOBR_110085	AZOLI_p10019	AZL_a07670
AZCBG_350030	HK	Classic	0	HisKA-HATPase	Orphan	AZOBR_140040	AZOLI_1645	AZL_016540
AZCBG_350033	HK	Classic	0	HisKA-HATPase	Paired	AZOBR_140044	AZOLI_1642	AZL_016510
AZCBG_350034	RR	OmpR	0	REC-Trans_reg_C	Paired	AZOBR_140045	AZOLI_1641	AZL_016500
AZCBG_350095	RR	CheY	0	REC	Orphan	AZOBR_140111	AZOLI_p10106	AZL_a00420
AZCBG_350123	HK	Classic	2	PAS-HisKA-HATPase	Complex	-	AZOLI_0784	AZL_009440
AZCBG_350124	RR	NarL	0	REC-GerE	Complex	AZOBR_140144	AZOLI_0783	AZL_009430
AZCBG_350125	HK	Classic	1	HisKA-HATPase	Complex	AZOBR_140145	AZOLI_0782	AZL_009420
AZCBG_370009	RR	CheY	0	REC	Orphan	AZOBR_140206	-	-
AZCBG_370089	HK	Hybrid	1	PAS-HisKA-HATPase-REC-REC-Hpt	Orphan	AZOBR_140292	AZOLI_p40475	AZL_013500
AZCBG_370097	RR	NarL	0	REC-GerE	Orphan	AZOBR_140302	AZOLI_p40461	AZL_013620
AZCBG_370100	RR	NarL	0	REC-GerE	Orphan	AZOBR_140305	AZOLI_1403	AZL_017170	flcA
AZCBG_40001	HK	Classic	2	HAMP-HisKA-HATPase	Paired	AZOBR_10111	AZOLI_0004	AZL_026610
AZCBG_40002	RR	OmpR	0	REC-Trans_reg_C	Paired	AZOBR_10112	AZOLI_0005	AZL_026620
AZCBG_40071	RR	RpfG	0	REC-HD-GYP	Paired	AZOBR_10185	AZOLI_0112	AZL_025960
AZCBG_40072	RR	CheY	0	REC	Paired	AZOBR_10186	-	-
AZCBG_40096	HK	Classic	0	HisKA-HATPase	Orphan	AZOBR_10216	AZOLI_2651	AZL_003790
AZCBG_40101	RR	CheY	0	CheY	Orphan	AZOBR_10222	AZOLI_2655	AZL_003750
AZCBG_40108	HK	Hybrid	3	PAS-PAS-PAS-HisKA-HATPase-REC	Orphan	AZOBR_10228	-	-
AZCBG_40111	RR	NtrC	0	REC-AAA-HTH_8	Orphan	AZOBR_10231	AZOLI_2933	AZL_027110
AZCBG_420016	RR	CheY	0	REC	Orphan	AZOBR_150092	AZOLI_1551	AZL_010880
AZCBG_420023	HK	Hybrid	0	PAS-PAS-PAS-HisKA-HATPase-REC	Orphan	AZOBR_150097	-	AZL_c05230
AZCBG_420029	HK	Hybrid	2	HAMP-HisKA-HATPase-REC	Paired	AZOBR_150104	AZOLI_0986	AZL_010830
AZCBG_420030	RR	OmpR	0	REC-Trans_reg_C	Paired	AZOBR_150105	AZOLI_0984	AZL_010820
AZCBG_420053	HK	Hybrid	2	HAMP-PAS-HisKA-HATPase-REC	Orphan	AZOBR_150133	-	-
AZCBG_420092	HK	Hybrid	2	PAS-PAS-PAS-HisKA-HATPAse-REC	Orphan	AZOBR_150176	AZOLI_1479	AZL_012120
AZCBG_420140	HK	Classic	0	PAS-PAS-PAS-HisKA-HATPase	Orphan	AZOBR_150227	AZOLI_0490	AZL_006130
AZCBG_490035	RR	CheY	0	REC	Orphan	AZOBR_180120	AZOLI_1914	AZL_019620
AZCBG_490043	RR	NarL	0	REC-GerE	Paired	AZOBR_180128	AZOLI_1921	AZL_019680
AZCBG_490044	RR	NarL	0	REC-GerE	Paired	AZOBR_180129	AZOLI_1922	AZL_019690
AZCBG_490056	HK	Classic	1	CHASE-PAS-HisKA-HATPase	Complex	AZOBR_180145	AZOLI_0597	AZL_006970
AZCBG_490057	HK	Hybrid	0	HisKA-HATPase-REC	Complex	AZOBR_180146	AZOLI_0596	-
AZCBG_490058	HK	Classic	0	HisKA-HATPase	Complex	AZOBR_180148	-	-
AZCBG_490060	RR	Unclassified	0	REC-Hpt	Orphan	AZOBR_180151	-	-
AZCBG_490076	RR	RsbU	0	REC-SpoIIE	Orphan	AZOBR_180171	AZOLI_0195	-
AZCBG_490087	RR	CheY	0	REC	Orphan	AZOBR_180191	AZOLI_0298	AZL_004370
AZCBG_490089	HK	Hybrid	0	PAS-HisKA-HATPase-REC	Orphan	AZOBR_180193	-	-
AZCBG_490104	RR	NarL	0	REC-GerE	Orphan	AZOBR_180210	AZOLI_p30592	AZL_a09950
AZCBG_490114	HK	Hybrid	0	PAS-PAS-PAS-HisKA-HATPase-REC	Orphan	AZOBR_180221	-	-
AZCBG_50001	RR	OmpR	0	REC-Trans_reg_C	Orphan	AZOBR_10241	AZOLI_3004	AZL_000280
AZCBG_60002	HK	Classic	2	HisKA-HATPase	Orphan	AZOBR_10247	AZOLI_3010	AZL_000230	phoR
AZCBG_70082	HK	Classic	0	PAS-PAS-HisKA-HATPase	Orphan	AZOBR_10363	AZOLI_p50258	AZL_e02000
AZCBG_80050	RR	OmpR	0	REC-Trans_reg_C	Orphan	AZOBR_10420	AZOLI_0055	AZL_026340
AZCBG_p1100014	HK	Hybrid	2	HAMP-PAS-PAS-HisKA-HATPase-REC	Orphan	AZOBR_p170011	-	-
AZCBG_p1100032	HK	Classic	8	HisKA-HATPase	Paired	AZOBR_p170031	-	-
AZCBG_p1100033	RR	NarL	0	REC-GerE	Paired	AZOBR_p170032	AZOLI_p20624	-
AZCBG_p1110046	HK	CheA	0	Hpt-HATPase-CheW-REC	Complex	AZOBR_p1100035	AZOLI_p20364	AZL_a03120
AZCBG_p1110047	RR	CheB	0	REC-CheB_methylest	Complex	AZOBR_p1100037	AZOLI_p20363	AZL_a03110
AZCBG_p1110048	RR	CheY	0	REC	Complex	-	AZOLI_p20362	AZL_a03100
AZCBG_p1110049	HK	Hybrid	0	HisKA-HATPase-REC	Complex	AZOBR_p1100040	AZOLI_p20361	AZL_a03090
AZCBG_p1110055	HK	Classic	1	HisKA-HATPase	Paired	AZOBR_p1100046	-	-
AZCBG_p1110056	RR	NtrC	0	REC-AAA-HTH_8	Paired	AZOBR_p1100047	-	-
AZCBG_p130025	RR	OmpR	0	REC-Trans_reg_8	Orphan	AZOBR_p1110025	-	AZL_a02800
AZCBG_p130096	HK	Hybrid	2	HAMP-HisKA-HATPase-REC-Hpt	Paired	AZOBR_p1110101	-	-
AZCBG_p130097	HK	Hybrid	0	REC-HisKA-HATPase	Paired	392378231: Azospirillum brasilense Sp245
AZCBG_p130140	RR	CheY	0	REC	Orphan	AZOBR_p1110140	-	-
AZCBG_p140027	HK	Hybrid	2	HisKA-HATPase-REC	Orphan	AZOBR_p1120008	AZOLI_p10572	AZL_a06630
AZCBG_p140041	HK	Hybrid	2	HAMP-HisKA-HATPase-REC	Orphan	AZOBR_p1120024	AZOLI_p40536	AZL_d03650
AZCBG_p150029	RR	CheY	0	REC	Paired	AZOBR_p150042	AZOLI_1030	AZL_017680
AZCBG_p150030	HK	Classic	7	PAS-HisKA-HATPase	Paired	503963672: Azospirillum brasilense Sp245
AZCBG_p150105	HK	CheA	0	Hpt-HisKA-HATPAse-CheW-CheW-REC	Orphan	AZOBR_p1130073	AZOLI_p40444	AZL_d03050
AZCBG_p150107	RR	CheY	0	REC	Paired	AZOBR_p1130075	AZOLI_p40442	AZL_d03030
AZCBG_p150108	RR	CheB	0	REC-CheB_methylest	Paired	AZOBR_p1130076	AZOLI_p40441	AZL_d03020
AZCBG_p150112	RR	OmpR	0	REC-Trans_reg_C	Orphan	AZOBR_p1130080	AZOLI_p40436	AZL_d02970
AZCBG_p150121	RR	NtrC	0	REC-AAA-HTH_8	Orphan	AZOBR_p1130091	AZOLI_p20332	AZL_a02900
AZCBG_p150128	HK	Classic	2	HisKA-HATPase	Orphan	AZOBR_p1130098	-	AZL_c00440
AZCBG_p150136	RR	NarL	0	REC-GerE	Orphan	AZOBR_p1130109	AZOLI_p30354	AZL_c00500
AZCBG_p150147	HK	Classic	2	PAS-HisKA_MA-HATPase	Orphan	AZOBR_p1130123	-	-
AZCBG_p150206	RR	CheY	0	REC	Orphan	AZOBR_p1130181	-	-
AZCBG_p150223	HK	Classic	1	PAS-PAS-HisKA-HATPase	Orphan	AZOBR_p1130200	-	-
AZCBG_p150234	RR	NtrC	0	REC-AAA-HTH_8	Paired	AZOBR_p1140109	AZOLI_p10628	AZL_a05630	dctB
AZCBG_p150235	HK	Classic	1	HisKA-HATPase	Paired	AZOBR_p1140110	AZOLI_p10629	AZL_a05640	dctD
AZCBG_p160061	RR	CheY	0	REC	Orphan	AZOBR_p1170006	AZOLI_p10333	AZL_a03630
AZCBG_p160095	RR	CheY	0	Rec	Orphan	AZOBR_p1170037	AZOLI_2821	AZL_001690
AZCBG_p160105	HK	Hybrid	1	HAMP-PAS-HisKA-HATPase-REC	Orphan	AZOBR_p1170047	AZOLI_2488	-
AZCBG_p160117	RR	CheY	0	REC	Paired	AZOBR_p1170060	-	-
AZCBG_p160118	PP	Hpt	0	Hpt	Paired	AZOBR_p1170061	-	-
AZCBG_p160137	HK	Classic	0	HisKA-HATPase	Orphan	AZOBR_p160137	AZOLI_p40452	AZL_d03090
AZCBG_p160194	HK	Classic	0	PAS-HisKA-HATPase	Complex	AZOBR_p110009	AZOLI_1342	AZL_015080	ntrB
AZCBG_p160195	RR	NtrC	0	REC-AAA-HTH_8	Complex	AZOBR_p110010	AZOLI_1343	AZL_015070	ntrC
AZCBG_p160196	HK	Classic	5	HAMP-PAS-HisKA-HATPase	Complex	AZOBR_p110011	AZOLI_1344	AZL_015060	ntrX
AZCBG_p160197	RR	NtrC	0	REC-AAA-HTH_8	Complex	AZOBR_p110013	AZOLI_1345	AZL_015050	ntrY
AZCBG_p160230	RR	CheY	0	REC	Orphan	AZOBR_p110047	AZOLI_p10202	-
AZCBG_p160256	RR	CheY	0	REC	Paired	AZOBR_p110075	AZOLI_1139	AZL_014250
AZCBG_p160257	HK	Classic	3	PAS-HisKA-HATPase	Paired	AZOBR_p110076	AZOLI_1138	AZL_014240
AZCBG_p160271	HK	Classic	2	HisKA_MA-HATPase	Paired	AZOBR_p110094	AZOLI_p10187	AZL_a02320
AZCBG_p160272	RR	OmpR	0	REC-Trans_reg_C	Paired	AZOBR_p110095	AZOLI_p10186	AZL_a02310
AZCBG_p160302	HK	Hybrid	2	PAS-PAS-PAS-PAS-HisKA-HATPase-REC	Orphan	503963169: Azospirillum brasilense Sp245
AZCBG_p160321	HK	Classic	3	HisKA-HATPase	Orphan	AZOBR_p110153	AZOLI_p40010	-
AZCBG_p160373	RR	PleD	0	REC-GGDEF	Orphan	AZOBR_p120124	AZOLI_2108	AZL_020630
AZCBG_p160429	RR	Unclassified	0	REC-HTH_27	Complex	AZOBR_p130054	-	-
AZCBG_p160430	RR	OmpR	0	REC-Trans_reg_C	Complex	AZOBR_p130056	-	-
AZCBG_p160431	HK	Hybrid	7	HisKA-HATPase-REC-Hpt	Complex	AZOBR_p130057	-	-
AZCBG_p160441	RR	Unclassified	0	REC-HTH_27	Orphan	AZOBR_p130065	-	AZL_a01540
AZCBG_p160524	RR	PleD	0	REC-REC-GGDEF	Complex	AZOBR_p130136	AZOLI_1833	AZL_018680
AZCBG_p160525	RR	CheY	0	REC	Complex	AZOBR_p130137	AZOLI_1834	AZL_018690
AZCBG_p160527	HK	Classic	0	GAF-HisKA-HATPase	Complex	AZOBR_p130138	-	-
AZCBG_p160561	HK	Hybrid	7	MHYT-MHYT-PAS-HisKA-HATPase-REC	Orphan	-	AZOLI_p40481	AZL_013440
AZCBG_p160568	HK	Hybrid	0	REC-HisKA-HATPase	Orphan	AZOBR_p130184	AZOLI_1900	AZL_019470
AZCBG_p160582	HK	Hybrid	2	HisKA-HATPAse-REC	Complex	AZOBR_p130196	-	-
AZCBG_p160583	RR	OmpR	0	REC-Trans_reg_C	Complex	AZOBR_p130197	AZOLI_1219	AZL_013640
AZCBG_p160584	HK	Classic	2	HAMP-HisKA-HATPase	Complex	AZOBR_p130198	AZOLI_1218	AZL_013630
AZCBG_p170070	HK	Hybrid	2	PAS-PAS-HisKA-HATPase-REC	Orphan	AZOBR_p140013	-	-
AZCBG_p170076	RR	CheY	0	REC	Orphan	AZOBR_p140019	AZOLI_p10622	AZL_a05600
AZCBG_p180024	HK	Classic	1	PAS-HisKA_MA-HATPase	Orphan	AZOBR_p140050	AZOLI_p10606	AZL_a05540
AZCBG_p190013	HK	Hybrid	8	MASE-HisKA-HATPase-REC	Paired	-	-	AZL_d03750
AZCBG_p190014	RR	Unclassified	0	Hpt-REC	Paired	-	-	AZL_d03760
AZCBG_p190020	HK	Classic	0	HisKA-HATPase	Orphan	AZOBR_140095	-	-
AZCBG_p190022	RR	CheY	0	REC	Orphan	AZOBR_140097	AZOLI_p20340	AZL_a02980
AZCBG_p2100007	RR	RpfG	0	REC-HD-GYP	Paired	AZOBR_p220080	AZOLI_p40426	AZL_d01790
AZCBG_p2100008	HK	Hybrid	2	PAS-PAS-HisKA-HATPase-REC-Hpt	Paired	AZOBR_p220081	AZOLI_p40420	AZL_d01830
AZCBG_p210001	HK	Hybrid	0	HAMP-HAMP-GAF-HisKA-HATPase-REC-REC-REC	Paired	AZOBR_p280060	-	-
AZCBG_p210002	HK	Hybrid	0	REC-PAS-HisKA-HATPAse-REC	Paired	AZOBR_p280059	AZOLI_p30170	AZL_c01480
AZCBG_p2110061	HK	Classic	1	PBPb-HisKA-HATPAse	Paired	AZOBR_p230031	-	-
AZCBG_p2110062	RR	NarL	0	REC-GerR	Paired	AZOBR_p230032	-	-
AZCBG_p2120018	HK	Classic	4	Kdp-Usp-GAF-HisKA-HATPase	Paired	AZOBR_p230081	AZOLI_p20517	AZL_b02700	kdpD
AZCBG_p2120019	RR	OmpR	0	REC-Trans_reg_C	Paired	AZOBR_p230082	AZOLI_p20518	AZL_b02690	kdpE
AZCBG_p2120030	RR	CheY	0	REC	Complex	AZOBR_p230092	-	AZL_b06290
AZCBG_p2120031	RR	NarL	0	REC-GerE	Complex	AZOBR_p230093	AZOLI_p20691	AZL_b06300
AZCBG_p2120032	HK	Classic	0	PAS-PAS-HisKA-HATPAse	Complex	AZOBR_p230094	AZOLI_p20692	AZL_b06310
AZCBG_p2200013	HK	Hybrid	0	GAF-PAS-PAS-HisKA-HATPase-REC	Orphan	AZOBR_p270161	AZOLI_p10036	AZL_a02170
AZCBG_p2210008	RR	OmpR	0	REC-Trans_reg_C	Paired	AZOBR_p430058	AZOLI_2966	AZL_000640	chvI
AZCBG_p2210009	HK	Classic	2	HAMP-HisKA-HATPase	Paired	AZOBR_p430057	AZOLI_2965	AZL_000650	chvG
AZCBG_p2210033	RR	NtrC	0	REC-AAA-HTH_8	Paired	AZOBR_p430031	-	-
AZCBG_p2210034	HK	Classic	2	HAMP-PAS-HisKA-HATPase	Paired	AZOBR_p430030	-	-
AZCBG_p2210044	HK	Classic	0	PAS-PAS-PAS-HisKA-HATPase	Paired	AZOBR_p280115	AZOLI_p50093	AZL_e02320
AZCBG_p2210045	RR	CheY	0	REC	Paired	AZOBR_p280114	AZOLI_p50092	AZL_e02330
AZCBG_p2210047	HK	CheA	0	Hpt-HisKA-HATPase-CheW	Paired	AZOBR_p280112	AZOLI_p40512	AZL_d03440
AZCBG_p2210048	RR	CheY	0	REC	Paired	AZOBR_p280111	AZOLI_p40513	AZL_d03450
AZCBG_p2210051	RR	CheB	0	REC-CheB_methylest	Orphan	AZOBR_p280108	AZOLI_p40516	AZL_d03480
AZCBG_p2210056	RR	CheY	0	REC	Orphan	AZOBR_p280103	AZOLI_p40520	AZL_d03520
AZCBG_p2210087	RR	CheY	0	REC	Orphan	AZOBR_p280061	-	-
AZCBG_p240001	RR	LytTR	0	REC-LytTR	Paired	AZOBR_p210076	AZOLI_p50422	AZL_e04050	lytR
AZCBG_p240002	HK	Classic	5	HisKA-HATPAse	Paired	AZOBR_p210077	AZOLI_p50421	AZL_e04060	lytS
AZCBG_p240013	RR	NtrC	0	REC-GerE	Paired	AZOBR_p210089	AZOLI_p20317	AZL_c01160
AZCBG_p240014	HK	Classic	8	MASE1-HisKA-HATPase	Paired	AZOBR_p210090	AZOLI_p20318	AZL_c01170
AZCBG_p240027	HK	Hybrid	2	HAMP-HisKA-HATPase-REC-REC-Hpt	Complex	AZOBR_p210105	-	-
AZCBG_p240028	RR	CheY	0	REC	Complex	AZOBR_p210106	-	-
AZCBG_p240029	RR	Hybrid	0	REC-HisKA-HATPase	Complex	AZOBR_p210107	-	-
AZCBG_p260013	HK	Hybrid	2	PAS-PAS-PAS-HisKA-HATPAse-REC	Orphan	AZOBR_p210143	-	-
AZCBG_p260023	RR	NarL	0	REC-GerE	Complex	AZOBR_p210153	-	-
AZCBG_p260024	RR	NarL	0	REC-GerE	Complex	AZOBR_p210154	-	-
AZCBG_p260025	RR	NarL	0	REC-GerE	Complex	AZOBR_p210156	-	-
AZCBG_p280009	RR	CheY	0	REC	Orphan	AZOBR_p210201	-	-
AZCBG_p280026	RR	PrrA	0	REC-HTH_8	Paired	AZOBR_p220012	AZOLI_p50342	AZL_e01270
AZCBG_p280027	HK	Classic	4	HisKA-HATPase	Paired	AZOBR_p220013	AZOLI_p50341	AZL_e01280
AZCBG_p310005	HK	Hybrid	2	HAMP-HisKA-HATPAse-REC-Hpt	Paired	AZOBR_p350005	-	-
AZCBG_p310006	RR	CheY	0	REC	Paired	AZOBR_p350006	-	-
AZCBG_p340023	HK	Classic	2	HAMP-HisKA-HATPase	Paired	AZOBR_60018	-	AZL_c01260
AZCBG_p340024	RR	OmpR	0	REC-Trans_reg_C	Paired	AZOBR_60017	-	AZL_c01270
AZCBG_p340075 *	RR	CheY	0	REC	Orphan	640720984: Sphingobacterium sp. H1ai
AZCBG_p340113	RR	CheY	0	REC	Orphan	517287427: Pontibacter roseus	Pontibacter roseus	Pontibacter roseus
AZCBG_p340172	HK	Classic	0	GAF-HisKA-HATPase	Paired	AZOBR_p310162	-	-
AZCBG_p340174	HK	Hybrid	3	PAS-PAS-PAS-HisKA-HATPase-REC	Paired	504007830: Azospirillum brasilense Sp245
AZCBG_p350003	HK	Classic	1	HisKA-HATPase	Orphan	502742496: A. lipoferum 4B	Azospirillum brasilense Sp245	Azospirillum brasilense Sp245
AZCBG_p360043	RR	CheY	0	REC	Orphan	AZOBR_p1140014	-	-
AZCBG_p360052	HK	Classic	0	HisKA_2-HATPase	Orphan	AZOBR_p1140023	AZOLI_p30183	AZL_c01000
AZCBG_p410045	RR	NarL	0	Rec-GerE	Paired	AZOBR_p480019	-	-
AZCBG_p410046	HK	Classic	0	GAF-PAS-HisKA-HATPase	Paired	AZOBR_p480018	-	-
AZCBG_p4170001	RR	OmpR	0	REC-Trans_reg_C	Paired	AZOBR_p460017	AZOLI_p20231	AZL_a08540
AZCBG_p4170002	HK	Classic	2	2CSK_N-HAMP-HisKA-HATPase-SBP_bac_1	Paired	AZOBR_p460018	AZOLI_p20230	AZL_a08530
AZCBG_p4180003	HK	Hybrid	0	PAS-GAF-PAS-PAS-HATPase-REC	Orphan	AZOBR_p46006	-	-
AZCBG_p4180023 *	RR	Unclassified	0	REC-AAA_31	Orphan	503966073: Azospirillum brasilense Sp245
AZCBG_p4180031	RR	CheY	0	REC	Orphan	AZOBR_p460092	-	-
AZCBG_p4220013	RR	OmpR	0	REC-Trans_reg_C	Orphan	AZOBR_p470048	-	-
AZCBG_p4230077	HK	Hybrid	0	HisKA-HATPase-REC	Orphan	AZOBR_p480074	-	-
AZCBG_p4230080	HK	Hybrid	2	PAS-HisKA-HATPase-REC	Orphan	AZOBR_p480071	-	-
AZCBG_p460014	HK	Hybrid	2	PAS-PAS-HisKA-HATPase-REC	Paired	AZOBR_p420016	-	-
AZCBG_p460016	HK	Hybrid	0	PAS-GAF-PHY-HWE_HK-REC	Paired	AZOBR_p420015	-	AZL_019550	bphP2
AZCBG_p490010	HK	Classic	1	HAMP-HisKA-HATPase	Orphan	AZOBR_p440069	AZOLI_p30116	AZL_c02420
AZCBG_p490015	HK	Hybrid	0	REC-PAS-PAS-PAS-HisKA-HATPase-REC	Complex	AZOBR_p4900015	AZOLI_p60219	-
AZCBG_p490016	RR	CheY	0	REC	Complex	AZOBR_p440074	AZOLI_p20423	AZL_a05820
AZCBG_p490017	HK	Classic	0	PAS-GAF-PHY-HisKA-HATPase	Complex	AZOBR_p440075	AZOLI_p20424	AZL_a05830	bphP1
AZCBG_p490032	RR	OmpR	0	REC-Trans_reg_C	Orphan	AZOBR_p440095	AZOLI_0326	AZL_004580
* Genes highlighted in blue are unique to the considered Azospirillum genome. For the corresponding encoded proteins, the best blast hit is given. The best blast hit is sometimes an Azospirillum protein but not fulfilling the criteria for determining orthologues.
# Numbers correspond to the number of transmembrane helices predicted in the corresponding protein.
